# Supplementary material for: Genome-wide discovery and functional prediction of salt-responsive lncRNAs in duckweed
Source: BMC Genomics. 2020 Mar 5;21:212. doi: 10.1186/s12864-020-6633-x (PMC7059339; doi:10.1186/s12864-020-6633-x)
Supplement: Supplementary file 2 — Additional file 2: Table. S1 qRT-PCR primers and the correlation between qRT-PCR and ssRNA-seq. Table. S2 Summary of 42 lncRNA-mRNA pairs in cis-acting regulatory relationship. Table. S3 Summary of lncRNAs acting as miRNA targets. Table. S4 Summary of genes presented in the lncRNA-miRNA-mRNA network of Fig. 8a. [file 12864_2020_6633_MOESM2_ESM.xlsx]

## Sheet: Table.S1
Table. S1 qRT-PCR primers and the correlation between qRT-PCR and ssRNA-seq.
				ssRNA-seq					qPCR
GeneID	Type	FORWARD PRIMER (5'-3')	REVERSE PRIMER (5'-3')	H0	H6	H12	H24	Cor	H0	H6	H12	H24
TCONS_00046305	lncRNA	CTTGCTCCCACCTCTCCTTG	GGGCAGAGAGGAGGGAAAAC	5.58976	3.9279	4.82324	2.86394	0.819071	1.00212	0.224603	0.269209	0.133856
TCONS_00033232	lncRNA	GTCTCTGCCCTCGGAAATCC	CGCGATCTCATCCACCATGA	9.17498	9.62968	11.1504	10.7714	0.763952	1.06473	2.98958	3.30725	2.8357
TCONS_00008404	lncRNA	CACTCAATCGCCGTTCGTTC	GGACGCCAAGAGAAGGTTCA	8.65008	7.13247	5.68201	5.78633	0.770616	1.04501	0.388892	0.353623	0.605563
TCONS_00059333	lncRNA	CGGTGGGTGGAGAAAAAGGA	TGCCACCATACTCCTACCGA	2.97453	3.86592	4.33914	3.7761	0.924506	1.04293	1.88644	2.58375	2.39602
TCONS_00045512	lncRNA	ACCCTCACAGACCACAGACT	GCCTGGGATTTCCACCGTTA	2.79077	1.40054	0.475085	2.46467	0.968182	1.02579	0.622009	0.524859	0.859574
TCONS_00024229	lncRNA	GATGCGGGAGGTGGGTTTAA	TCCATGGGAGGAGCTCAGAA	3.29131	1.82375	1.87184	3.47508	0.960522	1.00674	0.612406	0.659034	0.918991
TCONS_00045165	lncRNA	GGGTGAGGATGACTTTGTGACT	TCAGCCCCAATATCACAATGT	0	1.33342	3.79494	1.33914	0.83627	1.02759	4.60192	5.94517	5.0579
TCONS_00057092	lncRNA	CGCACGATACAGAATGGGGA	GGGAATTCTCTGCTGGCTGT	4.53543	4.31397	3.04089	4.42492	0.750561	1.01171	0.687953	0.576149	0.764143
TCONS_00018576	lncRNA	TTCTTCAGCACCTCCAGCAG	AGCTCTCCTGGCAGAGATCA	1.91839	3.2555	3.1635	2.01078	0.874934	1.05665	1.99125	2.63324	1.49379
TCONS_00008450	lncRNA	TGTGTGTGCATTCAAAGGCC	TGTGCTCATTGTGCGGATACT	3.00899	1.58976	0	3.04614	0.848957	1.0001	0.427267	0.219383	0.594955
Spipo18G0030100	mRNA	CTCTTCGTCGAGGCCATCTC	AATGAGGAACAATGGCGGGT	5.32427	3.83885	4.01302	5.98149	0.939615	1.01215	0.194036	0.44102	0.97531
Spipo31G0000100	mRNA	CTCCATCCTCCTCAACGTCG	GCGGAGAGAGGACGATCAAG	4.86066	3.31223	1.09085	4.34596	0.750129	1.09608	0.581243	0.24219	0.420155
Spipo8G0020200	mRNA	ATGGCCTCTGATGAGTCCCT	AGGCAAGAATTCCGACTGCA	6.69537	6.23247	5.62638	6.20169	0.830371	1.03499	0.577654	0.489138	0.91408
Spipo14G0051300	mRNA	GTTTTCCCACCTTGCCGTTC	AACCCTTGTCTTTTGCCCCA	6.8477	7.90958	7.78779	7.21918	0.926716	1.00964	1.78595	2.10154	1.21051
Spipo1G0082500	mRNA	AGGAGCGTCTTCCTCCTTCT	GCACGGTGGAATCGAAGAGA	5.13738	4.67542	3.50144	4.69966	0.858427	1.02983	0.6672	0.519686	0.716894
18S rRNA gene	internal control	CGGTCCTATTGTGTTGGCCT	TCCTTGGCAAATGCTTTCGC
miR156	miRNA	gcTGACAGAAGAGAGAGAGCAG
miR171	miRNA	cgccAGATATTAGTGCGGTTCAATC
miR398	miRNA	gcAAGGAGTGGCATGTGAACACA
U6	internal control	TGGCCCCTGCGCAAGGATGA

## Sheet: Table.S2
Table. S2 Summary of 42 lncRNA-mRNA pairs in cis-acting regulatory relationship.
No	lncRNA_IDs	cis_target_IDs	chromosome	strand	distance/bp	upstream/downstream	gene_start_position	gene_end_position	lncRNA_start_position	lncRNA_end_position	Gene_IDs	mapman_annotation	At_homolog	mapman_description	Tair10_short_description	Tair10_functional_summary	lncRNA_IDs	H0_lncRNA	H6_lncRNA	H12_lncRNA	H24_lncRNA	Gene_IDs	H0_gene	H6_gene	H12_gene	H24_gene	Pearson_correlation
1	TCONS_00036371	Spipo24G0014100	pseudo24	-	49867	upstream	868680	874211	918547	923839	Spipo24G0014100	cell wall.cellulose synthesis.cellulose synthase	AT5G05170	(loc_os07g10770.1 : 1480.0) no description available & (at5g05170 : 1363.0) Encodes a cellulose synthase isomer. CESA3 mutants have cellulose defect in the primary cell wall. Multiple lines of evidence suggest that CESA3, along with CESA1 and CESA6 are present in the same plasma membrane complex for cellulose biosynthesis. As inferred from the null role of secondary wall-type CesAs, included in a…	Cellulose synthase family protein	Encodes a cellulose synthase isomer. CESA3 mutants have cellulose defect in the primary cell wall. Multiple lines of evidence suggest that CESA3, along with CESA1 and CESA6 are present in the same plasma membrane complex for cellulose biosynthesis. As inferred from the null role of secondary wall-type CesAs, included in a set of five primary wall-type CesAs that may support trichome cell wall thi…	TCONS_00036371	0.632268	0.0143553	0	0.823749	spipo24g0014100	7.32036	5.94296	6.14853	6.58131	0.749605
2	TCONS_00024229	Spipo18G0030100	pseudo18	+	59575	upstream	2348241	2349615	2289240	2290040	Spipo18G0030100	secondary metabolism.phenylpropanoids.lignin biosynthesis.HCT	AT5G48930	(loc_os06g08580.1 : 429.0) no description available & (at5g48930 : 340.0) At5g48930 has been shown to encode for the hydroxycinnamoyl-Coenzyme A shikimate/quinate hydroxycinnamoyltransferase (HCT) both synthesizing and catabolizing the hydroxycinnamoylesters (coumaroyl/caffeoyl shikimate and quinate) involved in the phenylpropanoid pathway. Influence on the accumulation of flavonoids which in tur…	hydroxycinnamoyl-CoA shikimate/quinate hydroxycinnamoyl transferase	At5g48930 has been shown to encode for the hydroxycinnamoyl-Coenzyme A shikimate/quinate hydroxycinnamoyltransferase (HCT) both synthesizing and catabolizing the hydroxycinnamoylesters (coumaroyl/caffeoyl shikimate and quinate) involved in the phenylpropanoid pathway. Influence on the accumulation of flavonoids which in turn inhibit auxin transport and reduce plant growth.	TCONS_00024229	3.29131	1.82375	1.87184	3.47508	spipo18g0030100	5.32427	3.83885	4.01302	5.98149	0.983074
3	TCONS_00045165	Spipo31G0000100	pseudo31	-	66903	upstream	916	2501	67819	68410	Spipo31G0000100	cell.cycle	AT4G34160	(at4g34160 : 189.0) encodes a cyclin D-type protein involved in the switch from cell proliferation to the final stages of differentiation. The gene is transcriptionally regulated by cytokinin and brassinosteroid. Protein interacts with cyclin-dependent kinase inhibitor ICK1.; CYCLIN D3;1 (CYCD3;1); CONTAINS InterPro DOMAIN/s: Cyclin, C-terminal (InterPro:IPR004367), Cyclin D (InterPro:IPR015451),…	CYCLIN D3;1	encodes a cyclin D-type protein involved in the switch from cell proliferation to the final stages of differentiation. The gene is transcriptionally regulated by cytokinin and brassinosteroid. Protein interacts with cyclin-dependent kinase inhibitor ICK1.	TCONS_00045165	0	1.33342	3.79494	1.33914	spipo31g0000100	4.86066	3.31223	1.09085	4.34596	-0.961982
4	TCONS_00029753	Spipo2G0088600	pseudo2	-	23667	upstream	6382727	6388037	6406394	6408526	Spipo2G0088600	major CHO metabolism.degradation.starch.starch phosphorylase	AT3G29320	(at3g29320 : 1164.0) Encodes a plastidic alpha-glucan phosphorylase. In vitro, the enzyme has a preference for maltooligosaccharides, such as maltoheptaose.; Glycosyl transferase, family 35; FUNCTIONS IN: phosphorylase activity, transferase activity, transferring glycosyl groups; INVOLVED IN: response to water deprivation, response to temperature stimulus; LOCATED IN: chloroplast stroma, chloropl…	Glycosyl transferase, family 35	Encodes a plastidic alpha-glucan phosphorylase. In vitro, the enzyme has a preference for maltooligosaccharides, such as maltoheptaose.	TCONS_00029753	1.19535	1.81558	2.25096	2.72247	spipo2g0088600	8.83105	9.61682	10.8282	10.6909	0.933289
5	TCONS_00057092	Spipo8G0020200	pseudo8	+	6365	downstream	2047781	2049154	2054146	2055965	Spipo8G0020200	PS.lightreaction.photosystem I.PSI polypeptide subunits	AT2G46820	(at2g46820 : 114.0) Encodes the P subunit of Photosystem I. About 25% of the TMP14 pool appeared to be phosphorylated, and this ratio is not affected by light. Contains seven phosphorylation sites on threonine residue and chloroplast targeting signal. Located in the proximity of PSI-L, -H and -O subunits.; photosystem I P subunit (PSI-P); FUNCTIONS IN: DNA binding; INVOLVED IN: photosynthetic ele…	photosystem I P subunit	Encodes the P subunit of Photosystem I. About 25% of the TMP14 pool appeared to be phosphorylated, and this ratio is not affected by light. Contains seven phosphorylation sites on threonine residue and chloroplast targeting signal. Located in the proximity of PSI-L, -H and -O subunits.	TCONS_00057092	4.53543	4.31397	3.04089	4.42492	spipo8g0020200	6.69537	6.23247	5.62638	6.20169	0.905371
6	TCONS_00018576	Spipo14G0051300	pseudo14	-	3725	downstream	3768044	3771571	3766923	3767846	Spipo14G0051300	stress.abiotic	AT3G47860	(loc_os04g53490.1 : 370.0) no description available & (at3g47860 : 365.0) Encodes a chloroplastic lipocalin AtCHL. Located in thylakoid lumen. Involved in the protection of thylakoidal membrane lipids against reactive oxygen species, especially singlet oxygen, produced upon excess light.; chloroplastic lipocalin (CHL); FUNCTIONS IN: binding; INVOLVED IN: response to oxidative stress; LOCATED IN: …	chloroplastic lipocalin	Encodes a chloroplastic lipocalin AtCHL. Located in thylakoid lumen. Involved in the protection of thylakoidal membrane lipids against reactive oxygen species, especially singlet oxygen, produced upon excess light.	TCONS_00018576	1.91839	3.2555	3.1635	2.01078	spipo14g0051300	6.8477	7.90958	7.78779	7.21918	0.965635
7	TCONS_00037548	Spipo26G0017400	pseudo26	+	87103	upstream	1151280	1155650	1068090	1068547	Spipo26G0017400	redox.ascorbate and glutathione	AT4G14965	(at4g14965 : 308.0) membrane-associated progesterone binding protein 4 (MAPR4); FUNCTIONS IN: heme binding; LOCATED IN: endomembrane system; EXPRESSED IN: 22 plant structures; EXPRESSED DURING: 13 growth stages; CONTAINS InterPro DOMAIN/s: Cytochrome b5 (InterPro:IPR001199); BEST Arabidopsis thaliana protein match is: membrane-associated progesterone binding protein 2 (TAIR:AT2G24940.1)	membrane-associated progesterone binding protein 4		TCONS_00037548	0.15056	0.298658	4.54597	1.20789	spipo26g0017400	3.61341	4.284	5.23454	4.78994	0.843207
8	TCONS_00023928	Spipo18G0010500	pseudo18	+	72842	upstream	993716	1000226	926503	927384	Spipo18G0010500	hormone metabolism.abscisic acid.induced-regulated-responsive-activated	AT4G36720	(at4g36720 : 216.0) HVA22-like protein K (HVA22K); CONTAINS InterPro DOMAIN/s: TB2/DP1/HVA22 related protein (InterPro:IPR004345); BEST Arabidopsis thaliana protein match is: HVA22 homologue B (TAIR:AT5G62490.1)	HVA22-like protein K		TCONS_00023928	0.214125	1.90304	3.03562	0	spipo18g0010500	0.762987	1.57531	2.90612	1.75745	0.774989
9	TCONS_00042227	Spipo3G0088700	pseudo3	+	49912	upstream	6855045	6861173	6811009	6811261	Spipo3G0088700	hormone metabolism.auxin.induced-regulated-responsive-activated	AT1G60690	(loc_os10g28320.1 : 531.0) no description available & (at1g60690 : 403.0) NAD(P)-linked oxidoreductase superfamily protein; FUNCTIONS IN: oxidoreductase activity, aldo-keto reductase activity; INVOLVED IN: oxidation reduction; LOCATED IN: plasma membrane, chloroplast envelope; EXPRESSED IN: 22 plant structures; EXPRESSED DURING: 13 growth stages; CONTAINS InterPro DOMAIN/s: Aldo/keto reductase (I…	NAD(P)-linked oxidoreductase superfamily protein		TCONS_00042227	0	5.56621	6.66931	3.85499	spipo3g0088700	5.19491	5.49605	6.47886	6.3687	0.657646
10	TCONS_00045028	Spipo31G0005500	pseudo31	+	10730	upstream	563454	564781	552140	554051	Spipo31G0005500	RNA.regulation of transcription.ARF, Auxin Response Factor family	AT2G28350	(loc_os02g41800.1 : 162.0) no description available & (at2g28350 : 159.0) Involved in root cap cell differentiation.; auxin response factor 10 (ARF10); FUNCTIONS IN: sequence-specific DNA binding transcription factor activity, miRNA binding; INVOLVED IN: in 13 processes; LOCATED IN: nucleus; EXPRESSED IN: 25 plant structures; EXPRESSED DURING: 15 growth stages; CONTAINS InterPro DOMAIN/s: Aux/IAA…	auxin response factor 10	Involved in root cap cell differentiation.	TCONS_00045028	0	0.545968	0	0.956057	spipo31g0005500	0.200379	2.11936	1.15186	1.30801	0.558442
11	TCONS_00008450	Spipo1G0082500	pseudo1	-	34104	upstream	5172203	5173385	5206307	5206792	Spipo1G0082500	RNA.regulation of transcription.C2C2(Zn) GATA transcription factor family	AT4G32890	(loc_os10g40810.1 : 154.0) no description available & (at4g32890 : 141.0) Encodes a member of the GATA factor family of zinc finger transcription factors.; GATA transcription factor 9 (GATA9); CONTAINS InterPro DOMAIN/s: Zinc finger, NHR/GATA-type (InterPro:IPR013088), Transcription factor, GATA, plant (InterPro:IPR016679), Zinc finger, GATA-type (InterPro:IPR000679); BEST Arabidopsis thaliana pr…	GATA transcription factor 9	Encodes a member of the GATA factor family of zinc finger transcription factors.	TCONS_00008450	3.00899	1.58976	0	3.04614	spipo1g0082500	5.13738	4.67542	3.50144	4.69966	0.915448
12	TCONS_00060414	Spipo9G0002000	pseudo9	-	85167	upstream	147341	148711	232508	232733	Spipo9G0002000	RNA.regulation of transcription.HSF,Heat-shock transcription factor family	AT3G22830	(loc_os07g08140.1 : 303.0) no description available & (at3g22830 : 264.0) member of Heat Stress Transcription Factor (Hsf) family; heat shock transcription factor A6B (HSFA6B); FUNCTIONS IN: DNA binding, sequence-specific DNA binding transcription factor activity; INVOLVED IN: regulation of transcription, DNA-dependent; LOCATED IN: nucleus; EXPRESSED IN: root; CONTAINS InterPro DOMAIN/s: Winged h…	heat shock transcription factor A6B	member of Heat Stress Transcription Factor (Hsf) family	TCONS_00060414	0	5.67271	6.32229	6.02237	spipo9g0002000	3.39451	4.36289	4.84217	3.47871	0.61301
13	TCONS_00019345	Spipo15G0036600	pseudo15	+	80872	upstream	3499904	3504495	3423382	3423623	Spipo15G0036600	signalling.receptor kinases.leucine rich repeat IX	AT1G66150	(loc_os03g50810.1 : 1070.0) no description available & (at1g66150 : 1033.0) receptor-like transmembrane kinase I (TMK1); transmembrane kinase 1 (TMK1); FUNCTIONS IN: transmembrane receptor protein serine/threonine kinase activity; INVOLVED IN: signal transduction; LOCATED IN: extracellular region, plasma membrane; EXPRESSED IN: 23 plant structures; EXPRESSED DURING: 13 growth stages; CONTAINS Int…	transmembrane kinase 1	receptor-like transmembrane kinase I (TMK1)	TCONS_00019345	5.0321	0	0	1.72683	spipo15g0036600	6.61636	5.53907	4.85015	5.54961	0.918132
14	TCONS_00060414	Spipo9G0002700	pseudo9	-	42337	upstream	190171	196007	232508	232733	Spipo9G0002700	amino acid metabolism.synthesis.branched chain group.isoleucine specific.threonine ammonia-lyase	AT3G10050	(loc_os03g50510.1 : 677.0) no description available & (at3g10050 : 634.0) first enzyme in the biosynthetic pathway of isoleucine; L-O-methylthreonine resistant 1 (OMR1); FUNCTIONS IN: L-threonine ammonia-lyase activity; INVOLVED IN: isoleucine biosynthetic process, threonine metabolic process; LOCATED IN: chloroplast; EXPRESSED IN: 22 plant structures; EXPRESSED DURING: 13 growth stages; CONTAINS…	L-O-methylthreonine resistant 1	first enzyme in the biosynthetic pathway of isoleucine	TCONS_00060414	0	5.67271	6.32229	6.02237	spipo9g0002700	5.70681	6.07232	6.76386	6.29225	0.810177
15	TCONS_00003576	Spipo0G0080000	pseudo0	-	6114	downstream	6062182	6064670	6058096	6058556	Spipo0G0080000	cell wall.cellulose synthesis	AT4G07960	(at4g07960 : 909.0) encodes a gene similar to cellulose synthase; Cellulose-synthase-like C12 (CSLC12); FUNCTIONS IN: cellulose synthase activity, transferase activity, transferring glycosyl groups; INVOLVED IN: biological_process unknown; LOCATED IN: cellular_component unknown; EXPRESSED IN: 24 plant structures; EXPRESSED DURING: 15 growth stages; CONTAINS InterPro DOMAIN/s: Glycosyl transferase…	Cellulose-synthase-like C12	encodes a gene similar to cellulose synthase	TCONS_00003576	2.41954	0	1.02148	0.807355	spipo0g0080000	7.67777	6.76588	6.65114	6.77384	0.861441
16	TCONS_00036367	Spipo24G0014100	pseudo24	-	49867	upstream	868680	874211	918547	923837	Spipo24G0014100	cell wall.cellulose synthesis.cellulose synthase	AT5G05170	(loc_os07g10770.1 : 1480.0) no description available & (at5g05170 : 1363.0) Encodes a cellulose synthase isomer. CESA3 mutants have cellulose defect in the primary cell wall. Multiple lines of evidence suggest that CESA3, along with CESA1 and CESA6 are present in the same plasma membrane complex for cellulose biosynthesis. As inferred from the null role of secondary wall-type CesAs, included in a…	Cellulose synthase family protein	Encodes a cellulose synthase isomer. CESA3 mutants have cellulose defect in the primary cell wall. Multiple lines of evidence suggest that CESA3, along with CESA1 and CESA6 are present in the same plasma membrane complex for cellulose biosynthesis. As inferred from the null role of secondary wall-type CesAs, included in a set of five primary wall-type CesAs that may support trichome cell wall thi…	TCONS_00036367	2.79286	0	0	0	spipo24g0014100	7.32036	5.94296	6.14853	6.58131	0.899602
17	TCONS_00055989	Spipo7G0014000	pseudo7	-	1983	downstream	1128273	1129535	1127265	1127552	Spipo7G0014000	cell wall.modification	AT1G11545	(at1g11545 : 409.0) xyloglucan endotransglucosylase/hydrolase 8 (XTH8); FUNCTIONS IN: hydrolase activity, acting on glycosyl bonds, xyloglucan:xyloglucosyl transferase activity, hydrolase activity, hydrolyzing O-glycosyl compounds; INVOLVED IN: carbohydrate metabolic process, cellular glucan metabolic process; LOCATED IN: endomembrane system, cell wall, apoplast; EXPRESSED IN: 21 plant structures…	xyloglucan endotransglucosylase/hydrolase 8		TCONS_00055989	4.03474	0	0.879706	0.400538	spipo7g0014000	5.94689	3.86424	2.71392	3.77674	0.834998
18	TCONS_00054579	Spipo6G0071400	pseudo6	-	44655	upstream	5933914	5944958	5978569	5978798	Spipo6G0071400	cell wall.pectin*esterases.acetyl esterase	AT3G09410	(loc_os05g02120.1 : 459.0) no description available & (at3g09410 : 441.0) Pectinacetylesterase family protein; CONTAINS InterPro DOMAIN/s: Pectinacetylesterase (InterPro:IPR004963); BEST Arabidopsis thaliana protein match is: Pectinacetylesterase family protein (TAIR:AT3G09405.1)	Pectinacetylesterase family protein		TCONS_00054579	15.0599	13.5445	12.0024	16.2695	spipo6g0071400	7.11138	5.12155	5.01859	6.57787	0.839546
19	TCONS_00029751	Spipo2G0088600	pseudo2	-	23667	upstream	6382727	6388037	6406394	6408355	Spipo2G0088600	major CHO metabolism.degradation.starch.starch phosphorylase	AT3G29320	(at3g29320 : 1164.0) Encodes a plastidic alpha-glucan phosphorylase. In vitro, the enzyme has a preference for maltooligosaccharides, such as maltoheptaose.; Glycosyl transferase, family 35; FUNCTIONS IN: phosphorylase activity, transferase activity, transferring glycosyl groups; INVOLVED IN: response to water deprivation, response to temperature stimulus; LOCATED IN: chloroplast stroma, chloropl…	Glycosyl transferase, family 35	Encodes a plastidic alpha-glucan phosphorylase. In vitro, the enzyme has a preference for maltooligosaccharides, such as maltoheptaose.	TCONS_00029751	0.250962	0	2.56316	0.887525	spipo2g0088600	8.83105	9.61682	10.8282	10.6909	0.756384
20	TCONS_00058955	Spipo8G0055700	pseudo8	-	58502	upstream	4457046	4464059	4515548	4517868	Spipo8G0055700	misc.acid and other phosphatases	AT3G01510	(loc_os08g29160.1 : 678.0) no description available & (at3g01510 : 557.0) Encodes a putative phosphatase, LSF1, required for normal starch turnover in leaves.; like SEX4 1 (LSF1); FUNCTIONS IN: protein tyrosine/serine/threonine phosphatase activity; INVOLVED IN: starch catabolic process; LOCATED IN: starch grain, chloroplast, chloroplast stroma; EXPRESSED IN: 23 plant structures; EXPRESSED DURING…	like SEX4 1	Encodes a putative phosphatase, LSF1, required for normal starch turnover in leaves.	TCONS_00058955	1.18903	2.70044	2.42492	2.16672	spipo8g0055700	6.17019	7.42005	7.53562	7.04659	0.96841
21	TCONS_00024229	Spipo18G0029800	pseudo18	+	43198	upstream	2319547	2333238	2289240	2290040	Spipo18G0029800	misc.acyl transferases	AT2G34410	(loc_os01g44040.1 : 655.0) no description available & (at2g34410 : 624.0) O-acetyltransferase family protein; FUNCTIONS IN: O-acetyltransferase activity; INVOLVED IN: biological_process unknown; LOCATED IN: endomembrane system; CONTAINS InterPro DOMAIN/s: Cas1p-like (InterPro:IPR012419); BEST Arabidopsis thaliana protein match is: O-acetyltransferase family protein (TAIR:AT1G29890.2). (original d…	O-acetyltransferase family protein	Encodes a homolog of the protein Cas1p known to be involved in polysaccharide O-acetylation in Cryptococcus neoformans. Has high similarity to RWA2 whose mutant displays reduced acetylation. The protein is expressed in the Golgi and is involved in the acetylation of xylan during secondary wall biosynthesis.	TCONS_00024229	3.29131	1.82375	1.87184	3.47508	spipo18g0029800	6.38068	7.58532	7.56163	6.93294	-0.883699
22	TCONS_00019298	Spipo15G0033500	pseudo15	+	63632	upstream	3286314	3288907	3225043	3225275	Spipo15G0033500	misc.beta 1,3 glucan hydrolases.glucan endo-1,3-beta-glucosidase	AT2G01630	(loc_os03g12140.1 : 671.0) no description available & (at2g01630 : 598.0) O-Glycosyl hydrolases family 17 protein; FUNCTIONS IN: cation binding, hydrolase activity, hydrolyzing O-glycosyl compounds, catalytic activity; INVOLVED IN: carbohydrate metabolic process; LOCATED IN: plasma membrane, anchored to membrane; EXPRESSED IN: 21 plant structures; EXPRESSED DURING: 13 growth stages; CONTAINS Inte…	O-Glycosyl hydrolases family 17 protein		TCONS_00019298	0	5.05702	4.0197	2.21101	spipo15g0033500	6.33285	3.71699	3.55888	5.20481	-0.968718
23	TCONS_00045165	Spipo31G0000400	pseudo31	-	29497	upstream	38322	40032	67819	68410	Spipo31G0000400	misc.beta 1,3 glucan hydrolases.glucan endo-1,3-beta-glucosidase	AT2G05790	(at2g05790 : 502.0) O-Glycosyl hydrolases family 17 protein; FUNCTIONS IN: cation binding, hydrolase activity, hydrolyzing O-glycosyl compounds, catalytic activity; INVOLVED IN: carbohydrate metabolic process; LOCATED IN: endomembrane system; EXPRESSED IN: 22 plant structures; EXPRESSED DURING: 13 growth stages; CONTAINS InterPro DOMAIN/s: X8 (InterPro:IPR012946), Glycoside hydrolase, catalytic c…	O-Glycosyl hydrolases family 17 protein		TCONS_00045165	0	1.33342	3.79494	1.33914	spipo31g0000400	5.51957	2.54992	1.84679	4.07108	-0.86902
24	TCONS_00025477	Spipo19G0028100	pseudo19	+	57880	upstream	2103739	2105624	2046702	2047744	Spipo19G0028100	misc.oxidases - copper, flavone etc	AT5G23630	(loc_os01g03620.1 : 713.0) no description available & (at1g23010 : 647.0) Encodes a protein with multicopper oxidase activity. Located in ER. Function together with LPR2 (AT1G71040) and a P5-type ATPase (At5g23630/PDR2) in a common pathway that adjusts root meristem activity to Pi (inorganic phosphate) availability.; Low Phosphate Root1 (LPR1); CONTAINS InterPro DOMAIN/s: Multicopper oxidase, typ…	phosphate deficiency response 2	A member of the eukaryotic type V subfamily (P5) of P-type ATPase cation pumps; MIA is most similar to the human P5 ATPase ATY2(44% identity) and to Spf1p from S. cerevisiae (41% identity). Highly abundant in the endoplasmic reticulum and small vesicles of developing pollen grains and tapetum cells. T-DNA insertional mutants of MIA suffer from imbalances in cation homeostasis and exhibit a severe…	TCONS_00025477	2.28983	0.669027	0.695994	1.74416	spipo19g0028100	3.57459	0.566572	1.62246	3.07776	0.946262
25	TCONS_00025474	Spipo19G0028100	pseudo19	+	78827	upstream	2103739	2105624	2026302	2026797	Spipo19G0028100	misc.oxidases - copper, flavone etc	AT5G23630	(loc_os01g03620.1 : 713.0) no description available & (at1g23010 : 647.0) Encodes a protein with multicopper oxidase activity. Located in ER. Function together with LPR2 (AT1G71040) and a P5-type ATPase (At5g23630/PDR2) in a common pathway that adjusts root meristem activity to Pi (inorganic phosphate) availability.; Low Phosphate Root1 (LPR1); CONTAINS InterPro DOMAIN/s: Multicopper oxidase, typ…	phosphate deficiency response 2	A member of the eukaryotic type V subfamily (P5) of P-type ATPase cation pumps; MIA is most similar to the human P5 ATPase ATY2(44% identity) and to Spf1p from S. cerevisiae (41% identity). Highly abundant in the endoplasmic reticulum and small vesicles of developing pollen grains and tapetum cells. T-DNA insertional mutants of MIA suffer from imbalances in cation homeostasis and exhibit a severe…	TCONS_00025474	4.05918	2.27202	2.27798	4.85748	spipo19g0028100	3.57459	0.566572	1.62246	3.07776	0.871705
26	TCONS_00001436	Spipo0G0107300	pseudo0	+	35481	upstream	7642574	7643981	7606563	7608500	Spipo0G0107300	not assigned.unknown	no hits	no hits & (original description: no original description)			TCONS_00001436	1.54102	0	0.0840643	0.495695	spipo0g0107300	4.29168	7.09756	6.28574	4.53872	-0.826603
27	TCONS_00035190	Spipo23G0015200	pseudo23	-	51301	upstream	910988	912151	962289	963289	Spipo23G0015200	not assigned.unknown	AT5G59500	(at5g59500 : 354.0) protein C-terminal S-isoprenylcysteine carboxyl O-methyltransferases; FUNCTIONS IN: protein C-terminal S-isoprenylcysteine carboxyl O-methyltransferase activity; INVOLVED IN: C-terminal protein amino acid methylation; LOCATED IN: integral to membrane; EXPRESSED IN: 22 plant structures; EXPRESSED DURING: 13 growth stages; CONTAINS InterPro DOMAIN/s: Isoprenylcysteine carboxyl m…	protein C-terminal S-isoprenylcysteine carboxyl O-methyltransferases		TCONS_00035190	5.15137	4.95373	4.04963	4.8166	spipo23g0015200	4.40674	3.98532	2.63134	3.77199	0.997489
28	TCONS_00017303	Spipo14G0036300	pseudo14	+	20557	upstream	2296027	2297862	2275733	2277305	Spipo14G0036300	not assigned.unknown	AT1G23790	(at1g23790 : 303.0) Plant protein of unknown function (DUF936); CONTAINS InterPro DOMAIN/s: Protein of unknown function DUF936, plant (InterPro:IPR010341); BEST Arabidopsis thaliana protein match is: Plant protein of unknown function (DUF936) (TAIR:AT1G70340.1)	Plant protein of unknown function (DUF936)		TCONS_00017303	2.7845	0.485427	0.669027	2.36177	spipo14g0036300	4.50932	1.81065	1.57725	3.60644	0.984771
29	TCONS_00059441	Spipo9G0012600	pseudo9	+	3848	downstream	945237	948461	949085	951228	Spipo9G0012600	not assigned.unknown	AT3G63170	(loc_os07g38390.1 : 243.0) no description available & (at3g63170 : 233.0) Chalcone-flavanone isomerase family protein; FUNCTIONS IN: intramolecular lyase activity; INVOLVED IN: cellular amino acid derivative biosynthetic process; LOCATED IN: mitochondrion, chloroplast, plastid, chloroplast envelope; EXPRESSED IN: 22 plant structures; EXPRESSED DURING: 13 growth stages; CONTAINS InterPro DOMAIN/s:…	Chalcone-flavanone isomerase family protein	Encodes a plastid stroma localized fatty acid binding protein involved in fatty acid metabolism.	TCONS_00059441	3.63575	3.11936	3.63807	3.92979	spipo9g0012600	5.104	4.01703	4.65346	5.51882	0.9536
30	TCONS_00056671	Spipo7G0059200	pseudo7	-	22815	upstream	5325777	5329855	5348592	5349923	Spipo7G0059200	not assigned.unknown	no hits	no hits & (original description: no original description)			TCONS_00056671	1.32769	0	0.475085	1.1177	spipo7g0059200	4.07339	2.65855	3.49927	4.41508	0.937913
31	TCONS_00019454	Spipo15G0044200	pseudo15	+	96460	upstream	3989038	3989967	3891291	3893507	Spipo15G0044200	not assigned.unknown	AT1G55230	(at1g55230 : 306.0) Family of unknown function (DUF716) ; INVOLVED IN: biological_process unknown; LOCATED IN: endomembrane system; CONTAINS InterPro DOMAIN/s: Protein of unknown function DUF716 (InterPro:IPR006904); BEST Arabidopsis thaliana protein match is: Family of unknown function (DUF716) (TAIR:AT1G55240.1)	Family of unknown function (DUF716)		TCONS_00019454	0	1.7137	0.0840643	0.176323	spipo15g0044200	0.554834	2.17919	0.969381	0.269033	0.923175
32	TCONS_00059693	Spipo9G0029100	pseudo9	+	69831	upstream	2046993	2048486	1977986	1978655	Spipo9G0029100	OPP.oxidative PP.6-phosphogluconate dehydrogenase	AT1G64190	(at1g64190 : 776.0) 6-phosphogluconate dehydrogenase family protein; FUNCTIONS IN: in 6 functions; INVOLVED IN: response to salt stress; LOCATED IN: chloroplast, membrane; EXPRESSED IN: 24 plant structures; EXPRESSED DURING: 14 growth stages; CONTAINS InterPro DOMAIN/s: 6-phosphogluconate dehydrogenase, NAD-binding (InterPro:IPR006115), 6-phosphogluconate dehydrogenase, C-terminal-like (InterPro:…	6-phosphogluconate dehydrogenase family protein		TCONS_00059693	7.29545	6.69585	6.36615	6.11582	spipo9g0029100	9.07643	9.22738	8.37708	7.99478	0.820852
33	TCONS_00059882	Spipo9G0040900	pseudo9	+	10331	upstream	2681317	2683614	2672225	2673283	Spipo9G0040900	protein.degradation.subtilases	AT5G67090	(loc_os05g36010.1 : 783.0) no description available & (at5g67090 : 588.0) Subtilisin-like serine endopeptidase family protein; FUNCTIONS IN: identical protein binding, serine-type endopeptidase activity; INVOLVED IN: proteolysis, negative regulation of catalytic activity; LOCATED IN: endomembrane system; EXPRESSED IN: 9 plant structures; EXPRESSED DURING: 4 anthesis, petal differentiation and exp…	Subtilisin-like serine endopeptidase family protein		TCONS_00059882	3.51602	2.82171	2.89918	3.78764	spipo9g0040900	4.89777	2.97728	3.83895	4.63813	0.876656
34	TCONS_00023928	Spipo18G0010900	pseudo18	+	91632	upstream	1014477	1019016	926503	927384	Spipo18G0010900	protein.degradation.ubiquitin.E2	AT4G27960	(at4g27960 : 288.0) ubiquitin conjugating enzyme; ubiquitin conjugating enzyme 9 (UBC9); FUNCTIONS IN: ubiquitin-protein ligase activity; INVOLVED IN: ubiquitin-dependent protein catabolic process; LOCATED IN: endomembrane system; EXPRESSED IN: male gametophyte, pollen tube; EXPRESSED DURING: L mature pollen stage, M germinated pollen stage; CONTAINS InterPro DOMAIN/s: Ubiquitin-conjugating enzym…	ubiquitin conjugating enzyme 9	ubiquitin conjugating enzyme	TCONS_00023928	0.214125	1.90304	3.03562	0	spipo18g0010900	6.64704	7.54742	7.1772	6.34905	0.804349
35	TCONS_00059240	Spipo9G0001500	pseudo9	+	87086	upstream	106918	126549	38731	39463	Spipo9G0001500	protein.degradation.ubiquitin.E3.HECT	AT3G53090	(at3g53090 : 1028.0) encodes a ubiquitin-protein ligase containing a HECT domain. There are six other HECT-domain UPLs in Arabidopsis.; ubiquitin-protein ligase 7 (UPL7); CONTAINS InterPro DOMAIN/s: HECT (InterPro:IPR000569), IQ calmodulin-binding region (InterPro:IPR000048); BEST Arabidopsis thaliana protein match is: ubiquitin protein ligase 6 (TAIR:AT3G17205.3)	ubiquitin-protein ligase 7	encodes a ubiquitin-protein ligase containing a HECT domain. There are six other HECT-domain UPLs in Arabidopsis.	TCONS_00059240	1.85997	3.52732	3.73335	2.28096	spipo9g0001500	4.4349	4.95489	5.7057	4.79852	0.85815
36	TCONS_00025133	Spipo19G0007600	pseudo19	+	5019	downstream	549996	552357	555015	559218	Spipo19G0007600	protein.degradation.ubiquitin.E3.SCF.FBOX	AT1G53320	(loc_os01g48370.1 : 446.0) no description available & (at1g53320 : 439.0) Member of TLP family; tubby like protein 7 (TLP7); CONTAINS InterPro DOMAIN/s: Tubby, C-terminal, conserved site (InterPro:IPR018066), Tubby, C-terminal (InterPro:IPR000007); BEST Arabidopsis thaliana protein match is: tubby like protein 3 (TAIR:AT2G47900.2)	tubby like protein 7	Member of TLP family	TCONS_00025133	0.687061	2.35332	1.30451	0.799087	spipo19g0007600	4.13693	5.03808	4.34433	3.92847	0.971033
37	TCONS_00049251	Spipo4G0088900	pseudo4	-	46525	upstream	7010331	7010951	7056856	7058433	Spipo4G0088900	protein.targeting.chloroplast	AT2G47840	(at2g47840 : 176.0) Uncharacterised conserved protein ycf60; LOCATED IN: mitochondrion, chloroplast, plastid, chloroplast envelope; EXPRESSED IN: 24 plant structures; EXPRESSED DURING: 13 growth stages; CONTAINS InterPro DOMAIN/s: Uncharacterised conserved protein ycf60 (InterPro:IPR019109); BEST Arabidopsis thaliana protein match is: unknown protein (TAIR:AT5G55710.1)	Uncharacterised conserved protein ycf60	Encodes a component of the TIC (translocon at the inner envelope membrane of chloroplasts) protein translocation machinery mediating the protein translocation across the inner envelope of plastids. The Arabidopsis genome encodes four Tic20 homologous proteins, AT1G04940(Tic20-I), AT2G47840(Tic20-II), AT4G03320(Tic20-IV) and AT5G55710(Tic20-V).	TCONS_00049251	0.454176	0.807355	0.613532	1.56071	spipo4g0088900	3.80395	2.57459	2.94823	1.96901	-0.899233
38	TCONS_00045723	Spipo32G0005900	pseudo32	-	4204	upstream	532082	535492	536286	536627	Spipo32G0005900	PS.calvin cycle.Rib5P Isomerase	AT5G44520	(loc_os03g56869.1 : 271.0) no description available & (at5g44520 : 259.0) NagB/RpiA/CoA transferase-like superfamily protein; FUNCTIONS IN: ribose-5-phosphate isomerase activity; INVOLVED IN: glucose catabolic process to lactate and acetate, 5-phosphoribose 1-diphosphate biosynthetic process, reductive pentose-phosphate cycle, D-ribose catabolic process, pentose-phosphate shunt, non-oxidative bra…	NagB/RpiA/CoA transferase-like superfamily protein		TCONS_00045723	0	0	4.98322	0	spipo32g0005900	4.85245	4.95438	3.39479	4.56175	-0.972709
39	TCONS_00003646	Spipo0G0082300	pseudo0	-	3767	downstream	6211724	6212281	6206074	6208514	Spipo0G0082300	RNA.regulation of transcription.unclassified	AT2G36320	(at2g36320 : 154.0) A20/AN1-like zinc finger family protein; FUNCTIONS IN: DNA binding, zinc ion binding; INVOLVED IN: biological_process unknown; LOCATED IN: cellular_component unknown; EXPRESSED IN: 25 plant structures; EXPRESSED DURING: 15 growth stages; CONTAINS InterPro DOMAIN/s: Zinc finger, AN1-type (InterPro:IPR000058), Zinc finger, A20-type (InterPro:IPR002653); BEST Arabidopsis thaliana…	A20/AN1-like zinc finger family protein		TCONS_00003646	1.22651	3.0268	1.25701	0	spipo0g0082300	5.02671	5.63642	4.81721	4.6036	0.969996
40	TCONS_00009304	Spipo10G0016900	pseudo10	+	27428	upstream	1211842	1212834	1184662	1185406	Spipo10G0016900	RNA.regulation of transcription.unclassified	AT4G38160	(at4g38160 : 358.0) pigment defective 191 (pde191); FUNCTIONS IN: molecular_function unknown; INVOLVED IN: biological_process unknown; LOCATED IN: cellular_component unknown; EXPRESSED IN: 21 plant structures; EXPRESSED DURING: 13 growth stages; CONTAINS InterPro DOMAIN/s: Mitochodrial transcription termination factor-related (InterPro:IPR003690); BEST Arabidopsis thaliana protein match is: Mitoc…	Mitochondrial transcription termination factor family protein		TCONS_00009304	3.58135	3.70819	2.84398	4.63633	spipo10g0016900	4.93819	4.00737	3.39177	4.95717	0.780979
41	TCONS_00058438	Spipo8G0026900	pseudo8	-	8970	downstream	2693211	2698761	2689589	2689791	Spipo8G0026900	secondary metabolism.N misc.alkaloid-like	AT2G20340	(at2g20340 : 160.0) Pyridoxal phosphate (PLP)-dependent transferases superfamily protein; FUNCTIONS IN: pyridoxal phosphate binding, carboxy-lyase activity, catalytic activity, tyrosine decarboxylase activity; INVOLVED IN: response to wounding, cellular amino acid metabolic process; LOCATED IN: cellular_component unknown; EXPRESSED IN: 22 plant structures; EXPRESSED DURING: 13 growth stages; CONT…	Pyridoxal phosphate (PLP)-dependent transferases superfamily protein	Encodes an aromatic aldehyde synthase (AtAAS), which catalyzes the in vitro conversion of phenylalanine and 3,4-dihydroxy-L-phenylalanine to phenylacetaldehyde and dopaldehyde, respectively.	TCONS_00058438	7.76494	6.80941	4.94205	0	spipo8g0026900	2.18935	2.42169	1.31383	0.337996	0.959285
42	TCONS_00004568	Spipo0G0156600	pseudo0	-	79767	upstream	10255167	10256238	10334934	10335946	Spipo0G0156600	stress.abiotic	AT3G01420	(loc_os12g26290.4 : 313.0) no description available & (at3g01420 : 302.0) Encodes an alpha-dioxygenase involved in protection against oxidative stress and cell death. Induced in response to Salicylic acid and oxidative stress. Independent of NPR1 in induction by salicylic acid.; DOX1; FUNCTIONS IN: lipoxygenase activity; INVOLVED IN: in 6 processes; LOCATED IN: endomembrane system; EXPRESSED IN: …	Peroxidase superfamily protein	Encodes an alpha-dioxygenase involved in protection against oxidative stress and cell death. Induced in response to Salicylic acid and oxidative stress. Independent of NPR1 in induction by salicylic acid.	TCONS_00004568	3.18903	1.0635	2.20163	2.36737	spipo0g0156600	5.95694	7.61302	7.16482	5.58355	-0.772526

## Sheet: Table.S3
Table. S3 Summary of lncRNAs acting as miRNA targets.
No.	miRNA_IDs	miRNA_family	Target_IDs	group	Expectation	UPE	miRNA_start_position	miRNA_end_position	Target_start_position	Target_end_position	miRNA_aligned_fragment	Target_aligned_fragment
1	ath-miR156j	miR156	TCONS_00046395	M6	4	9.592	1	20	107	126	UGACAGAAGAGAGAGAGCAC	AUUCAUUCUCUUUUCUGUCU
2	ath-miR156j	miR156	TCONS_00025477	M6	5	18.416	1	20	768	786	UGACAGAAGAGAGAGAGCAC	AUGAUCUC-CUUUUCUUUCA
3	ath-miR156j	miR156	TCONS_00001436	M6	5	7.884	1	20	947	967	UGACAGAAG-AGAGAGAGCAC	CUGCUCUCUCUUCUUCAGUUC
4	ath-miR156j	miR156	TCONS_00055924	M6	5	7.173	1	20	276	295	UGACAGAAGAGAGAGAGCAC	UUUCUCUCUCUCUCCUCUCU
5	ath-miR156j	miR156	TCONS_00045724	M6	5	7.333	1	20	272	292	UGACAGAAGAGAG-AGAGCAC	UUGUUCUUCUUUCUGUUGUCA
6	ath-miR156j	miR156	TCONS_00038251	M6	5	13.084	1	20	700	719	UGACAGAAGAGAGAGAGCAC	UUUCUUUCACGUUUUUGUUA
7	ath-miR156j	miR156	TCONS_00033722	M5	4.5	13.387	1	20	454	473	UGACAGAAGAGAGAGAGCAC	GUAAUAUUUCUCCUCUGUCA
8	ath-miR156j	miR156	TCONS_00057092	M5	5	5.043	1	20	507	525	UGACAGAAGAGAGAGAGCAC	CUGCUCUGUCUCU-CUGUCU
9	ath-miR156j	miR156	TCONS_00004420	M4	4.5	9.331	1	20	408	427	UGACAGAAGAGAGAGAGCAC	GUGCCCUUUUUUUUCUGCCG
10	ath-miR156j	miR156	TCONS_00060529	M3	5	14.337	1	20	49	67	UGACAGAAGAGAGAGAGCAC	AUGCUCUCUCU-UGCUGUUC
11	ath-miR156j	miR156	TCONS_00058955	M2	5	17.652	1	20	1095	1114	UGACAGAAGAGAGAGAGCAC	AUGCUUUUACUCUUCAAUCA
12	ath-miR156i	miR156	TCONS_00046395	M6	4	9.592	1	20	107	126	UGACAGAAGAGAGAGAGCAG	AUUCAUUCUCUUUUCUGUCU
13	ath-miR156i	miR156	TCONS_00001436	M6	5	7.884	1	20	947	967	UGACAGAAG-AGAGAGAGCAG	CUGCUCUCUCUUCUUCAGUUC
14	ath-miR156i	miR156	TCONS_00045724	M6	5	7.333	1	20	272	292	UGACAGAAGAGAG-AGAGCAG	UUGUUCUUCUUUCUGUUGUCA
15	ath-miR156i	miR156	TCONS_00025477	M6	5	18.416	1	20	768	786	UGACAGAAGAGAGAGAGCAG	AUGAUCUC-CUUUUCUUUCA
16	ath-miR156i	miR156	TCONS_00038251	M6	5	13.084	1	20	700	719	UGACAGAAGAGAGAGAGCAG	UUUCUUUCACGUUUUUGUUA
17	ath-miR156i	miR156	TCONS_00057092	M5	5	5.043	1	20	507	525	UGACAGAAGAGAGAGAGCAG	CUGCUCUGUCUCU-CUGUCU
18	ath-miR156i	miR156	TCONS_00033722	M5	5	16.057	1	20	4719	4739	UGACAGAAGAGAGAGA-GCAG	CUGUAUCUUUUCCUUCUGUUA
19	ath-miR156i	miR156	TCONS_00004420	M4	4.5	9.331	1	20	408	427	UGACAGAAGAGAGAGAGCAG	GUGCCCUUUUUUUUCUGCCG
20	ath-miR156i	miR156	TCONS_00060529	M3	5	14.337	1	20	49	67	UGACAGAAGAGAGAGAGCAG	AUGCUCUCUCU-UGCUGUUC
21	ath-miR156i	miR156	TCONS_00058955	M2	5	17.652	1	20	1095	1114	UGACAGAAGAGAGAGAGCAG	AUGCUUUUACUCUUCAAUCA
22	ath-miR156h	miR156	TCONS_00045724	M6	4.5	7.333	1	20	272	292	UGACAGAAGAAAG-AGAGCAC	UUGUUCUUCUUUCUGUUGUCA
23	ath-miR156h	miR156	TCONS_00004390	M6	5	21.614	1	20	31	50	UGACAGAAGAAAGAGAGCAC	UCGUUUUUUUUCUUUUUUUA
24	ath-miR156h	miR156	TCONS_00036371	M6	5	17.9	1	20	135	153	UGACAGAAGAAAGAGAGCAC	UGGUUCUCUUUCUU-UGUCG
25	ath-miR156h	miR156	TCONS_00001436	M6	5	7.884	1	20	947	967	UGACAGAAGAA-AGAGAGCAC	CUGCUCUCUCUUCUUCAGUUC
26	ath-miR156h	miR156	TCONS_00046395	M6	5	9.592	1	20	107	126	UGACAGAAGAAAGAGAGCAC	AUUCAUUCUCUUUUCUGUCU
27	ath-miR156h	miR156	TCONS_00036367	M5	5	15.41	1	20	133	151	UGACAGAAGAAAGAGAGCAC	UGGUUCUCUUUCUU-UGUCG
28	ath-miR156h	miR156	TCONS_00033722	M5	5	16.057	1	20	4720	4739	UGACAGAAGAAAGAGAGCAC	UGUAUCUUUUCCUUCUGUUA
29	ath-miR156h	miR156	TCONS_00004420	M4	4	9.331	1	20	408	427	UGACAGAAGAAAGAGAGCAC	GUGCCCUUUUUUUUCUGCCG
30	ath-miR156h	miR156	TCONS_00036372	M4	5	15.41	1	20	135	153	UGACAGAAGAAAGAGAGCAC	UGGUUCUCUUUCUU-UGUCG
31	ath-miR156h	miR156	TCONS_00036368	M3	5	15.41	1	20	133	151	UGACAGAAGAAAGAGAGCAC	UGGUUCUCUUUCUU-UGUCG
32	ath-miR156h	miR156	TCONS_00044328	M2	5	23.489	1	20	320	339	UGACAGAAGAAAGAGAGCAC	UCGCUCUCUUCCUUUUGUAU
33	ath-miR156h	miR156	TCONS_00036370	M2	5	17.383	1	20	135	153	UGACAGAAGAAAGAGAGCAC	UGGUUCUCUUUCUU-UGUCG
34	ath-miR156h	miR156	TCONS_00039225	M1	5	21.562	1	20	321	340	UGACAGAAGAAAGAGAGCAC	CUGAUUUCUUCCUUAUGUCC
35	ath-miR156h	miR156	TCONS_00027698	M1	5	15.716	1	20	440	459	UGACAGAAGAAAGAGAGCAC	CUGCUAGACUUGUUCUGUCA
36	ath-miR169g-3p	miR169	TCONS_00052559	M6	5	8.838	1	21	217	237	UCCGGCAAGUUGACCUUGGCU	CUUCGAUGUCAACUUCUCGGC
37	ath-miR169g-3p	miR169	TCONS_00011961	M6	5	22.272	1	21	228	248	UCCGGCAAGUUGACCUUGGCU	UCCUAAGCCCAGCUUCUCGGA
38	ath-miR169g-5p	miR169	TCONS_00030766	M6	5	18.41	1	21	425	445	UGAGCCAAGGAUGACUUGCCG	AGUCAGAACAUCCCUGGUUCA
39	ath-miR169g-5p	miR169	TCONS_00030975	M6	5	22.096	1	21	524	544	UGAGCCAAGGAUGACUUGCCG	UAGCAAGUGACUGGUGGUUCA
40	ath-miR156g	miR156	TCONS_00004420	M4	5	9.331	1	20	408	427	CGACAGAAGAGAGUGAGCAC	GUGCCCUUUUUUUUCUGCCG
41	ath-miR156g	miR156	TCONS_00025133	M2	5	8.894	1	20	215	234	CGACAGAAGAGAGUGAGCAC	CUGUUCACACUCAUCUUUCC
42	ath-miR166g	miR166	TCONS_00004052	M2	5	14.249	1	21	163	183	UCGGACCAGGCUUCAUUCCCC	AUGGAGUUAUUCAUGGUCCGG
43	ath-miR169g-3p	miR169	TCONS_00001965	M2	5	18.752	1	21	1035	1055	UCCGGCAAGUUGACCUUGGCU	AACCAGGGUUACGUUCCCGGG
44	ath-miR169g-3p	miR169	TCONS_00028199	M1	4	21.209	1	21	709	729	UCCGGCAAGUUGACCUUGGCU	UGCCGAGGUCAGCUUGCUGCG
45	ath-miR169f-5p	miR169	TCONS_00030766	M6	5	18.41	1	21	425	445	UGAGCCAAGGAUGACUUGCCG	AGUCAGAACAUCCCUGGUUCA
46	ath-miR169f-5p	miR169	TCONS_00030975	M6	5	22.096	1	21	524	544	UGAGCCAAGGAUGACUUGCCG	UAGCAAGUGACUGGUGGUUCA
47	ath-miR395f	miR395	TCONS_00030975	M6	5	6.364	1	21	2915	2935	CUGAAGUGUUUGGGGGGACUC	GCCUCUUCUCAAAUAUUUUAC
48	ath-miR395f	miR395	TCONS_00045513	M5	4	9.878	1	21	571	591	CUGAAGUGUUUGGGGGGACUC	AUGUAUCCCCAAACACUCUGG
49	ath-miR156f-3p	miR156	TCONS_00040239	M5	4.5	22.357	1	21	434	454	GCUCACUCUCUAUCCGUCACC	GAGGACGGAUCCAGAGAGAGC
50	ath-miR395f	miR395	TCONS_00019454	M2	4.5	19.193	1	21	335	355	CUGAAGUGUUUGGGGGGACUC	CUCUUCUCACAAGAACUUCAG
51	ath-miR156f-3p	miR156	TCONS_00014718	M2	5	16.641	1	21	580	600	GCUCACUCUCUAUCCGUCACC	CAAUGUGGAUGGAGAGGGAGC
52	ath-miR156f-5p	miR156	TCONS_00025133	M2	5	8.894	1	20	215	234	UGACAGAAGAGAGUGAGCAC	CUGUUCACACUCAUCUUUCC
53	ath-miR166f	miR166	TCONS_00004052	M2	5	14.249	1	21	163	183	UCGGACCAGGCUUCAUUCCCC	AUGGAGUUAUUCAUGGUCCGG
54	ath-miR169f-3p	miR169	TCONS_00058955	M2	5	24.151	1	21	869	889	GCAAGUUGACCUUGGCUCUGC	UAAAAGCCAGGGUUGACUCGA
55	ath-miR395f	miR395	TCONS_00008211	M2	5	9.971	1	21	238	258	CUGAAGUGUUUGGGGGGACUC	UGGUCACCACAAUUAUUUCAU
56	ath-miR399f	miR399	TCONS_00058775	M2	5	11.411	1	21	55	75	UGCCAAAGGAGAUUUGCCCGG	CAGGGCAAAUCUGAGUAGGCA
57	ath-miR169f-3p	miR169	TCONS_00028199	M1	3	23.576	1	21	705	725	GCAAGUUGACCUUGGCUCUGC	CCUGUGCCGAGGUCAGCUUGC
58	ath-miR169f-3p	miR169	TCONS_00043820	M1	4	23.562	1	21	1445	1465	GCAAGUUGACCUUGGCUCUGC	GGUGAGCUAGGGUCAUCUUGU
59	ath-miR399f	miR399	TCONS_00003276	M1	4	13.366	1	21	535	555	UGCCAAAGGAGAUUUGCCCGG	UUGGACUAAUCUCCUAUGGUA
60	ath-miR156f-3p	miR156	TCONS_00049251	M1	4.5	10.028	1	21	780	800	GCUCACUCUCUAUCCGUCACC	AGAGAUCGAUGGAGGGUGAGA
61	ath-miR395f	miR395	TCONS_00051183	M1	4.5	13.196	1	21	1466	1486	CUGAAGUGUUUGGGGGGACUC	GAUUCCCCCACAAGAUUUCAG
62	ath-miR156f-3p	miR156	TCONS_00051183	M1	5	21.016	1	21	1371	1391	GCUCACUCUCUAUCCGUCACC	UUAGUUGGCUAUGGAGUGAGC
63	ath-miR156f-5p	miR156	TCONS_00027698	M1	5	15.716	1	20	440	459	UGACAGAAGAGAGUGAGCAC	CUGCUAGACUUGUUCUGUCA
64	ath-miR854e	miR854	TCONS_00025569	M6	4	14.424	1	21	1042	1062	GAUGAGGAUAGGGAGGAGGAG	CUCCACUUCUCUCACCUCAUC
65	ath-miR172e-3p	miR172	TCONS_00036371	M6	4.5	14.135	1	21	287	307	GGAAUCUUGAUGAUGCUGCAU	UUUAAGCUUAAUCAAGGUUCC
66	ath-miR399e	miR399	TCONS_00030975	M6	4.5	15.67	1	21	2019	2039	UGCCAAAGGAGAUUUGCCUCG	AGAAGCAAAUUUCUUUUGGAU
67	ath-miR854e	miR854	TCONS_00001436	M6	4.5	3.823	1	21	1066	1086	GAUGAGGAUAGGGAGGAGGAG	CUCUUUCUUUCUUUCUUUGUC
68	ath-miR854e	miR854	TCONS_00025569	M6	4.5	10.516	1	21	91	111	GAUGAGGAUAGGGAGGAGGAG	GUUCUCUUCUUCAUCCUCUUC
69	ath-miR854e	miR854	TCONS_00052559	M6	4.5	7.656	1	21	760	780	GAUGAGGAUAGGGAGGAGGAG	UCUCUUUUCCAUAUCCACAUU
70	ath-miR854e	miR854	TCONS_00019345	M6	4.5	14.257	1	21	171	191	GAUGAGGAUAGGGAGGAGGAG	GCACUGCUCCCUCGCCUCGUC
71	ath-miR854e	miR854	TCONS_00045336	M6	4.5	8.465	1	21	150	170	GAUGAGGAUAGGGAGGAGGAG	UACUUCCCCCAUAGUCUUAUC
72	ath-miR166e-5p	miR166	TCONS_00036371	M6	5	19.704	1	21	1472	1492	GGAAUGUUGUCUGGCACGAGG	CCUUGUCUUGGAGAAUAUUUC
73	ath-miR166e-5p	miR166	TCONS_00004568	M6	5	15.515	1	21	232	252	GGAAUGUUGUCUGGCACGAGG	ACACGUUUCAUUCAACAUUCU
74	ath-miR169e	miR169	TCONS_00030766	M6	5	18.41	1	21	425	445	UGAGCCAAGGAUGACUUGCCG	AGUCAGAACAUCCCUGGUUCA
75	ath-miR169e	miR169	TCONS_00030975	M6	5	22.096	1	21	524	544	UGAGCCAAGGAUGACUUGCCG	UAGCAAGUGACUGGUGGUUCA
76	ath-miR172e-3p	miR172	TCONS_00000914	M6	5	19.853	1	21	602	622	GGAAUCUUGAUGAUGCUGCAU	GAGCUGCGUCGCCAUGAUUUC
77	ath-miR854e	miR854	TCONS_00020788	M6	5	2.862	1	21	12	32	GAUGAGGAUAGGGAGGAGGAG	UCCCUUCUCCCUGUUGUUCUC
78	ath-miR854e	miR854	TCONS_00030975	M6	5	8.149	1	21	161	181	GAUGAGGAUAGGGAGGAGGAG	UCCCUCCGCCCUUUUCUCAAU
79	ath-miR854e	miR854	TCONS_00038251	M6	5	11.318	1	21	1198	1217	GAUGAGGAUAGGGAGGAGGAG	UUUCUCCACC-UGUCUUCAUU
80	ath-miR395e	miR395	TCONS_00045513	M5	4	9.878	1	21	571	591	CUGAAGUGUUUGGGGGAACUC	AUGUAUCCCCAAACACUCUGG
81	ath-miR172e-3p	miR172	TCONS_00036367	M5	4.5	14.135	1	21	350	370	GGAAUCUUGAUGAUGCUGCAU	UUUAAGCUUAAUCAAGGUUCC
82	ath-miR172e-5p	miR172	TCONS_00045707	M5	4.5	12.37	1	20	2	21	GCAGCACCAUUAAGAUUCAC	UUGAAUCUAGAUGGUCCUAC
83	ath-miR854e	miR854	TCONS_00057092	M5	4.5	19.134	1	21	1478	1498	GAUGAGGAUAGGGAGGAGGAG	GUUUUCUUAUUUAUUCUCAUU
84	ath-miR854e	miR854	TCONS_00045706	M5	4.5	12.414	1	21	806	826	GAUGAGGAUAGGGAGGAGGAG	AACCUGCCUUCUGUUUUCAUC
85	ath-miR166e-5p	miR166	TCONS_00008450	M5	5	16.486	1	21	430	450	GGAAUGUUGUCUGGCACGAGG	AAUCAUGUUUCAUAAUAUUCC
86	ath-miR172e-3p	miR172	TCONS_00018793	M5	5	9.571	1	21	521	541	GGAAUCUUGAUGAUGCUGCAU	UUGAACCUUCAUCAAGGUGCC
87	ath-miR395e	miR395	TCONS_00033722	M5	5	13.579	1	21	1138	1157	CUGAAGUGUUUGGGGGAACUC	UAGUUCACACAGA-ACUUUAG
88	ath-miR854e	miR854	TCONS_00033722	M5	5	10.851	1	21	2314	2334	GAUGAGGAUAGGGAGGAGGAG	AGCUUUUUCUCACUCCUUAUU
89	ath-miR172e-3p	miR172	TCONS_00036372	M4	4.5	14.135	1	21	352	372	GGAAUCUUGAUGAUGCUGCAU	UUUAAGCUUAAUCAAGGUUCC
90	ath-miR166e-5p	miR166	TCONS_00036372	M4	5	19.704	1	21	1537	1557	GGAAUGUUGUCUGGCACGAGG	CCUUGUCUUGGAGAAUAUUUC
91	ath-miR395e	miR395	TCONS_00058023	M4	5	19.192	1	21	165	185	CUGAAGUGUUUGGGGGAACUC	CAGGUCUCUCAAUCAUUACAG
92	ath-miR854e	miR854	TCONS_00003646	M4	5	13.147	1	21	1744	1764	GAUGAGGAUAGGGAGGAGGAG	CAUCUUCUUCAUAUUUUCCUC
93	ath-miR854e	miR854	TCONS_00040458	M3	3	22.032	1	21	32	52	GAUGAGGAUAGGGAGGAGGAG	CUCCUCCUCUCUGUCUUCUUC
94	ath-miR854e	miR854	TCONS_00060529	M3	4	5.434	1	21	2	22	GAUGAGGAUAGGGAGGAGGAG	GUCAUCGUCCCCUUCCUCAUC
95	ath-miR166e-5p	miR166	TCONS_00029196	M3	4.5	12.844	1	21	1344	1364	GGAAUGUUGUCUGGCACGAGG	AUACGUGGCUGAUAAUAUUUC
96	ath-miR172e-3p	miR172	TCONS_00036368	M3	4.5	18.14	1	21	350	370	GGAAUCUUGAUGAUGCUGCAU	UUUAAGCUUAAUCAAGGUUCC
97	ath-miR395e	miR395	TCONS_00019454	M2	4	19.193	1	21	335	355	CUGAAGUGUUUGGGGGAACUC	CUCUUCUCACAAGAACUUCAG
98	ath-miR854e	miR854	TCONS_00018576	M2	4	7.421	1	21	691	711	GAUGAGGAUAGGGAGGAGGAG	CUCCUCCUCCUCCUCCUCCUC
99	ath-miR172e-3p	miR172	TCONS_00036370	M2	4.5	14.135	1	21	285	305	GGAAUCUUGAUGAUGCUGCAU	UUUAAGCUUAAUCAAGGUUCC
100	ath-miR156e	miR156	TCONS_00025133	M2	5	8.894	1	20	215	234	UGACAGAAGAGAGUGAGCAC	CUGUUCACACUCAUCUUUCC
101	ath-miR166e-3p	miR166	TCONS_00004052	M2	5	14.249	1	21	163	183	UCGGACCAGGCUUCAUUCCCC	AUGGAGUUAUUCAUGGUCCGG
102	ath-miR166e-5p	miR166	TCONS_00036370	M2	5	19.704	1	21	1470	1490	GGAAUGUUGUCUGGCACGAGG	CCUUGUCUUGGAGAAUAUUUC
103	ath-miR166e-5p	miR166	TCONS_00025133	M2	5	19.806	1	21	2715	2735	GGAAUGUUGUCUGGCACGAGG	GAAGGUCACAGAUAAUAUUCC
104	ath-miR172e-3p	miR172	TCONS_00022659	M2	5	17.938	1	21	5	25	GGAAUCUUGAUGAUGCUGCAU	CCAAGGCAUCGUGAGGAUUUC
105	ath-miR172e-3p	miR172	TCONS_00038060	M2	5	21.514	1	21	431	451	GGAAUCUUGAUGAUGCUGCAU	CAUCAGCAUCUCCAGGAGUCC
106	ath-miR172e-3p	miR172	TCONS_00058955	M2	5	16.531	1	21	738	757	GGAAUCUUGAUGAUGCUGCAU	GGGCAGCGUC-UUAAAAUUUC
107	ath-miR172e-3p	miR172	TCONS_00046763	M2	5	13.115	1	21	785	804	GGAAUCUUGAUGAUGCUGCAU	AGGCAG-AUCCACUAGAUUCC
108	ath-miR172e-5p	miR172	TCONS_00022659	M2	5	16.448	1	20	832	851	GCAGCACCAUUAAGAUUCAC	CUUGAUCUUAAAGAUGUUGU
109	ath-miR395e	miR395	TCONS_00049684	M2	5	13.677	1	21	528	548	CUGAAGUGUUUGGGGGAACUC	GGGUUUGCAUAAACCCUUUAG
110	ath-miR854e	miR854	TCONS_00025098	M2	5	17.165	1	21	110	130	GAUGAGGAUAGGGAGGAGGAG	CUCCUCAUCUCGAUCCACAUG
111	ath-miR854e	miR854	TCONS_00001938	M2	5	23.503	1	21	154	174	GAUGAGGAUAGGGAGGAGGAG	CUCCAUUUCCCCGUCCUCUUC
112	ath-miR395e	miR395	TCONS_00051183	M1	4.5	13.196	1	21	1465	1486	CUGAAGUGUU-UGGGGGAACUC	UGAUUCCCCCACAAGAUUUCAG
113	ath-miR399e	miR399	TCONS_00003276	M1	4.5	13.366	1	21	535	555	UGCCAAAGGAGAUUUGCCUCG	UUGGACUAAUCUCCUAUGGUA
114	ath-miR854e	miR854	TCONS_00049251	M1	4.5	18.085	1	21	955	975	GAUGAGGAUAGGGAGGAGGAG	GCCUGCCUCCAUGUCCUCUUC
115	ath-miR854e	miR854	TCONS_00028199	M1	4.5	14.73	1	21	290	310	GAUGAGGAUAGGGAGGAGGAG	GCCCUCGUCGCUUUUCUUGUC
116	ath-miR156e	miR156	TCONS_00027698	M1	5	15.716	1	20	440	459	UGACAGAAGAGAGUGAGCAC	CUGCUAGACUUGUUCUGUCA
117	ath-miR166e-5p	miR166	TCONS_00043820	M1	5	16.038	1	21	283	303	GGAAUGUUGUCUGGCACGAGG	UCCCAUGCCACCAAACAUUCC
118	ath-miR395e	miR395	TCONS_00016443	M1	5	11.871	1	21	350	370	CUGAAGUGUUUGGGGGAACUC	UAAUUUCCCCGCAUACUCCAG
119	ath-miR395e	miR395	TCONS_00050644	M1	5	12.011	1	21	756	776	CUGAAGUGUUUGGGGGAACUC	UUUUUUUCCAAAAUAAUUCAG
120	ath-miR395e	miR395	TCONS_00043820	M1	5	13.272	1	21	706	726	CUGAAGUGUUUGGGGGAACUC	CUAUUCCGUGAGAUAUUUCAG
121	ath-miR854e	miR854	TCONS_00051183	M1	5	6.719	1	21	2536	2556	GAUGAGGAUAGGGAGGAGGAG	CUCCUCUUCCCUUCCCUUCUU
122	ath-miR854e	miR854	TCONS_00004175	M1	5	11.652	1	21	189	209	GAUGAGGAUAGGGAGGAGGAG	CCUAUCAUCCCUGUCCUUAUA
123	ath-miR854d	miR854	TCONS_00025569	M6	4	14.424	1	21	1042	1062	GAUGAGGAUAGGGAGGAGGAG	CUCCACUUCUCUCACCUCAUC
124	ath-miR156d-3p	miR156	TCONS_00003576	M6	4.5	21.916	1	23	181	203	GCUCACUCUCUUUUUGUCAUAAC	AGAGAGAGAGAGAGAGAGAGAGC
125	ath-miR854d	miR854	TCONS_00001436	M6	4.5	3.823	1	21	1066	1086	GAUGAGGAUAGGGAGGAGGAG	CUCUUUCUUUCUUUCUUUGUC
126	ath-miR854d	miR854	TCONS_00025569	M6	4.5	10.516	1	21	91	111	GAUGAGGAUAGGGAGGAGGAG	GUUCUCUUCUUCAUCCUCUUC
127	ath-miR854d	miR854	TCONS_00052559	M6	4.5	7.656	1	21	760	780	GAUGAGGAUAGGGAGGAGGAG	UCUCUUUUCCAUAUCCACAUU
128	ath-miR854d	miR854	TCONS_00019345	M6	4.5	14.257	1	21	171	191	GAUGAGGAUAGGGAGGAGGAG	GCACUGCUCCCUCGCCUCGUC
129	ath-miR854d	miR854	TCONS_00045336	M6	4.5	8.465	1	21	150	170	GAUGAGGAUAGGGAGGAGGAG	UACUUCCCCCAUAGUCUUAUC
130	ath-miR156d-3p	miR156	TCONS_00017303	M6	5	16.297	1	23	479	501	GCUCACUCUCUUUUUGUCAUAAC	CUAGAGAUAGAGAGAGAGAGAGA
131	ath-miR157d	miR157	TCONS_00001436	M6	5	5.516	1	20	516	535	UGACAGAAGAUAGAGAGCAC	UCUCUCUCUAUCAUCGGUCG
132	ath-miR157d	miR157	TCONS_00046395	M6	5	9.592	1	20	107	126	UGACAGAAGAUAGAGAGCAC	AUUCAUUCUCUUUUCUGUCU
133	ath-miR169d	miR169	TCONS_00030766	M6	5	18.41	1	21	425	445	UGAGCCAAGGAUGACUUGCCG	AGUCAGAACAUCCCUGGUUCA
134	ath-miR169d	miR169	TCONS_00030975	M6	5	22.096	1	21	524	544	UGAGCCAAGGAUGACUUGCCG	UAGCAAGUGACUGGUGGUUCA
135	ath-miR172d-3p	miR172	TCONS_00017303	M6	5	10.383	1	21	651	671	AGAAUCUUGAUGAUGCUGCAG	CAUAGGCAGCAUCAAGAUUAU
136	ath-miR172d-3p	miR172	TCONS_00004669	M6	5	21.166	1	21	1953	1972	AGAAUCUUGAUGAUGCUGCAG	GAGCAGUAUU-UCAUGAUUUU
137	ath-miR172d-5p	miR172	TCONS_00038251	M6	5	16.314	1	21	566	587	GCAACAUCUUCAA-GAUUCAGA	CCUGAAUCAUUGGUGAUGUAGC
138	ath-miR854d	miR854	TCONS_00020788	M6	5	2.862	1	21	12	32	GAUGAGGAUAGGGAGGAGGAG	UCCCUUCUCCCUGUUGUUCUC
139	ath-miR854d	miR854	TCONS_00030975	M6	5	8.149	1	21	161	181	GAUGAGGAUAGGGAGGAGGAG	UCCCUCCGCCCUUUUCUCAAU
140	ath-miR854d	miR854	TCONS_00038251	M6	5	11.318	1	21	1198	1217	GAUGAGGAUAGGGAGGAGGAG	UUUCUCCACC-UGUCUUCAUU
141	ath-miR395d	miR395	TCONS_00045513	M5	4	9.878	1	21	571	591	CUGAAGUGUUUGGGGGAACUC	AUGUAUCCCCAAACACUCUGG
142	ath-miR156d-3p	miR156	TCONS_00018793	M5	4.5	19.439	1	23	270	292	GCUCACUCUCUUUUUGUCAUAAC	AGAGAGAUAGAGAGAGAGAGAGU
143	ath-miR854d	miR854	TCONS_00057092	M5	4.5	19.134	1	21	1478	1498	GAUGAGGAUAGGGAGGAGGAG	GUUUUCUUAUUUAUUCUCAUU
144	ath-miR854d	miR854	TCONS_00045706	M5	4.5	12.414	1	21	806	826	GAUGAGGAUAGGGAGGAGGAG	AACCUGCCUUCUGUUUUCAUC
145	ath-miR156d-3p	miR156	TCONS_00029743	M5	5	15.935	1	23	268	290	GCUCACUCUCUUUUUGUCAUAAC	UUGGAGAAAGAAAGAGAGAGAGA
146	ath-miR395d	miR395	TCONS_00033722	M5	5	13.579	1	21	1138	1157	CUGAAGUGUUUGGGGGAACUC	UAGUUCACACAGA-ACUUUAG
147	ath-miR854d	miR854	TCONS_00033722	M5	5	10.851	1	21	2314	2334	GAUGAGGAUAGGGAGGAGGAG	AGCUUUUUCUCACUCCUUAUU
148	ath-miR156d-3p	miR156	TCONS_00053281	M4	4.5	10.185	1	23	1362	1384	GCUCACUCUCUUUUUGUCAUAAC	GGAGAGAGAAAAAGAGAGAGAGA
149	ath-miR156d-3p	miR156	TCONS_00036372	M4	5	3.403	1	23	3498	3520	GCUCACUCUCUUUUUGUCAUAAC	AGCGAGAUAGAGAGAGAGAGAGA
150	ath-miR157d	miR157	TCONS_00004420	M4	5	9.331	1	20	408	427	UGACAGAAGAUAGAGAGCAC	GUGCCCUUUUUUUUCUGCCG
151	ath-miR395d	miR395	TCONS_00058023	M4	5	19.192	1	21	165	185	CUGAAGUGUUUGGGGGAACUC	CAGGUCUCUCAAUCAUUACAG
152	ath-miR854d	miR854	TCONS_00003646	M4	5	13.147	1	21	1744	1764	GAUGAGGAUAGGGAGGAGGAG	CAUCUUCUUCAUAUUUUCCUC
153	ath-miR854d	miR854	TCONS_00040458	M3	3	22.032	1	21	32	52	GAUGAGGAUAGGGAGGAGGAG	CUCCUCCUCUCUGUCUUCUUC
154	ath-miR854d	miR854	TCONS_00060529	M3	4	5.434	1	21	2	22	GAUGAGGAUAGGGAGGAGGAG	GUCAUCGUCCCCUUCCUCAUC
155	ath-miR172d-3p	miR172	TCONS_00044330	M3	5	10.569	1	21	5878	5898	AGAAUCUUGAUGAUGCUGCAG	UACCAUCAAAAUUGAGAUUCU
156	ath-miR172d-5p	miR172	TCONS_00022659	M2	3	16.448	1	21	831	851	GCAACAUCUUCAAGAUUCAGA	CCUUGAUCUUAAAGAUGUUGU
157	ath-miR395d	miR395	TCONS_00019454	M2	4	19.193	1	21	335	355	CUGAAGUGUUUGGGGGAACUC	CUCUUCUCACAAGAACUUCAG
158	ath-miR854d	miR854	TCONS_00018576	M2	4	7.421	1	21	691	711	GAUGAGGAUAGGGAGGAGGAG	CUCCUCCUCCUCCUCCUCCUC
159	ath-miR156d-3p	miR156	TCONS_00019298	M2	4.5	6.973	1	23	186	208	GCUCACUCUCUUUUUGUCAUAAC	CAAGAGAGAGAGAGAGAGAGAGC
160	ath-miR156d-3p	miR156	TCONS_00051848	M2	5	17.716	1	23	141	163	GCUCACUCUCUUUUUGUCAUAAC	UUCAUGAGAGGGAGAGAGAGAGA
161	ath-miR156d-3p	miR156	TCONS_00059333	M2	5	14.21	1	23	1994	2016	GCUCACUCUCUUUUUGUCAUAAC	AAGAUGACGAAAUUAGAAUGAGG
162	ath-miR156d-5p	miR156	TCONS_00025133	M2	5	8.894	1	20	215	234	UGACAGAAGAGAGUGAGCAC	CUGUUCACACUCAUCUUUCC
163	ath-miR166d	miR166	TCONS_00004052	M2	5	14.249	1	21	163	183	UCGGACCAGGCUUCAUUCCCC	AUGGAGUUAUUCAUGGUCCGG
164	ath-miR172d-3p	miR172	TCONS_00004830	M2	5	21.938	1	21	1283	1303	AGAAUCUUGAUGAUGCUGCAG	CUGAAGUGUCAUUCAUAUUCU
165	ath-miR172d-3p	miR172	TCONS_00045715	M2	5	15.972	1	21	511	531	AGAAUCUUGAUGAUGCUGCAG	CUGGAUCAUUUUUAGGAUUUU
166	ath-miR172d-3p	miR172	TCONS_00044328	M2	5	10.569	1	21	5224	5244	AGAAUCUUGAUGAUGCUGCAG	UACCAUCAAAAUUGAGAUUCU
167	ath-miR395d	miR395	TCONS_00049684	M2	5	13.677	1	21	528	548	CUGAAGUGUUUGGGGGAACUC	GGGUUUGCAUAAACCCUUUAG
168	ath-miR399d	miR399	TCONS_00058775	M2	5	11.411	1	21	55	75	UGCCAAAGGAGAUUUGCCCCG	CAGGGCAAAUCUGAGUAGGCA
169	ath-miR854d	miR854	TCONS_00025098	M2	5	17.165	1	21	110	130	GAUGAGGAUAGGGAGGAGGAG	CUCCUCAUCUCGAUCCACAUG
170	ath-miR854d	miR854	TCONS_00001938	M2	5	23.503	1	21	154	174	GAUGAGGAUAGGGAGGAGGAG	CUCCAUUUCCCCGUCCUCUUC
171	ath-miR399d	miR399	TCONS_00003276	M1	4	13.366	1	21	535	555	UGCCAAAGGAGAUUUGCCCCG	UUGGACUAAUCUCCUAUGGUA
172	ath-miR172d-5p	miR172	TCONS_00043820	M1	4.5	9.394	1	21	1305	1325	GCAACAUCUUCAAGAUUCAGA	GUUAGAUGUUGAUCAUGUUGC
173	ath-miR395d	miR395	TCONS_00051183	M1	4.5	13.196	1	21	1465	1486	CUGAAGUGUU-UGGGGGAACUC	UGAUUCCCCCACAAGAUUUCAG
174	ath-miR854d	miR854	TCONS_00049251	M1	4.5	18.085	1	21	955	975	GAUGAGGAUAGGGAGGAGGAG	GCCUGCCUCCAUGUCCUCUUC
175	ath-miR854d	miR854	TCONS_00028199	M1	4.5	14.73	1	21	290	310	GAUGAGGAUAGGGAGGAGGAG	GCCCUCGUCGCUUUUCUUGUC
176	ath-miR156d-5p	miR156	TCONS_00027698	M1	5	15.716	1	20	440	459	UGACAGAAGAGAGUGAGCAC	CUGCUAGACUUGUUCUGUCA
177	ath-miR167d	miR167	TCONS_00052558	M1	5	8.054	1	22	353	374	UGAAGCUGCCAGCAUGAUCUGG	CUCGCUCAUGUUAUUAGUUUUA
178	ath-miR395d	miR395	TCONS_00016443	M1	5	11.871	1	21	350	370	CUGAAGUGUUUGGGGGAACUC	UAAUUUCCCCGCAUACUCCAG
179	ath-miR395d	miR395	TCONS_00050644	M1	5	12.011	1	21	756	776	CUGAAGUGUUUGGGGGAACUC	UUUUUUUCCAAAAUAAUUCAG
180	ath-miR395d	miR395	TCONS_00043820	M1	5	13.272	1	21	706	726	CUGAAGUGUUUGGGGGAACUC	CUAUUCCGUGAGAUAUUUCAG
181	ath-miR854d	miR854	TCONS_00051183	M1	5	6.719	1	21	2536	2556	GAUGAGGAUAGGGAGGAGGAG	CUCCUCUUCCCUUCCCUUCUU
182	ath-miR854d	miR854	TCONS_00004175	M1	5	11.652	1	21	189	209	GAUGAGGAUAGGGAGGAGGAG	CCUAUCAUCCCUGUCCUUAUA
183	ath-miR157c-5p	miR157	TCONS_00001436	M6	4	5.529	1	21	516	536	UUGACAGAAGAUAGAGAGCAC	UCUCUCUCUAUCAUCGGUCGA
184	ath-miR854c	miR854	TCONS_00025569	M6	4	14.424	1	21	1042	1062	GAUGAGGAUAGGGAGGAGGAG	CUCCACUUCUCUCACCUCAUC
185	ath-miR167c-3p	miR167	TCONS_00041822	M6	4.5	13.526	1	23	488	510	UAGGUCAUGCUGGUAGUUUCACC	AACGAGAAUACCAGUUUGGUUUA
186	ath-miR854c	miR854	TCONS_00001436	M6	4.5	3.823	1	21	1066	1086	GAUGAGGAUAGGGAGGAGGAG	CUCUUUCUUUCUUUCUUUGUC
187	ath-miR854c	miR854	TCONS_00025569	M6	4.5	10.516	1	21	91	111	GAUGAGGAUAGGGAGGAGGAG	GUUCUCUUCUUCAUCCUCUUC
188	ath-miR854c	miR854	TCONS_00052559	M6	4.5	7.656	1	21	760	780	GAUGAGGAUAGGGAGGAGGAG	UCUCUUUUCCAUAUCCACAUU
189	ath-miR854c	miR854	TCONS_00019345	M6	4.5	14.257	1	21	171	191	GAUGAGGAUAGGGAGGAGGAG	GCACUGCUCCCUCGCCUCGUC
190	ath-miR854c	miR854	TCONS_00045336	M6	4.5	8.465	1	21	150	170	GAUGAGGAUAGGGAGGAGGAG	UACUUCCCCCAUAGUCUUAUC
191	ath-miR157c-3p	miR157	TCONS_00025569	M6	5	3.761	1	21	608	627	GCUCUCUAUACUUCUGUCACC	AGAGAC-GAAGAAUAGAGAGA
192	ath-miR159c	miR159	TCONS_00025569	M6	5	19.137	1	21	1103	1123	UUUGGAUUGAAGGGAGCUCCU	AAUAGCCCUUUUAAGUCUAAA
193	ath-miR160c-3p	miR160	TCONS_00030975	M6	5	19.782	1	21	1299	1319	CGUACAAGGAGUCAAGCAUGA	AAAUUCUUGAUGCCUUGCACU
194	ath-miR164c-5p	miR164	TCONS_00020788	M6	5	11.068	1	21	92	112	UGGAGAAGCAGGGCACGUGCG	CCUGCUUGUCCUGCUCCUCCC
195	ath-miR169c	miR169	TCONS_00052975	M6	5	11.646	1	21	655	675	CAGCCAAGGAUGACUUGCCGG	CUGGCAACUGAUCCUUUCCUG
196	ath-miR171c-5p	miR171	TCONS_00052975	M6	5	9.95	1	21	610	630	AGAUAUUGGUGCGGUUCAAUC	GUUAGAACCUCAAAGAUGUCU
197	ath-miR172c	miR172	TCONS_00017303	M6	5	10.383	1	21	651	671	AGAAUCUUGAUGAUGCUGCAG	CAUAGGCAGCAUCAAGAUUAU
198	ath-miR172c	miR172	TCONS_00004669	M6	5	21.166	1	21	1953	1972	AGAAUCUUGAUGAUGCUGCAG	GAGCAGUAUU-UCAUGAUUUU
199	ath-miR395c	miR395	TCONS_00030975	M6	5	6.364	1	21	2915	2935	CUGAAGUGUUUGGGGGGACUC	GCCUCUUCUCAAAUAUUUUAC
200	ath-miR399c-5p	miR399	TCONS_00030975	M6	5	17.177	1	21	3735	3755	GGGCAUCUUUCUAUUGGCAGG	UGUAUCAAGAGAAGGAUACCU
201	ath-miR447c-3p	miR447	TCONS_00040625	M6	5	4.741	1	22	351	372	UUGGGGACGACAUCUUUUGUUG	AAAGAAAAGAAGACGCCCUCAA
202	ath-miR854c	miR854	TCONS_00020788	M6	5	2.862	1	21	12	32	GAUGAGGAUAGGGAGGAGGAG	UCCCUUCUCCCUGUUGUUCUC
203	ath-miR854c	miR854	TCONS_00030975	M6	5	8.149	1	21	161	181	GAUGAGGAUAGGGAGGAGGAG	UCCCUCCGCCCUUUUCUCAAU
204	ath-miR854c	miR854	TCONS_00038251	M6	5	11.318	1	21	1198	1217	GAUGAGGAUAGGGAGGAGGAG	UUUCUCCACC-UGUCUUCAUU
205	ath-miR159c	miR159	TCONS_00045513	M5	4	19.247	1	21	339	359	UUUGGAUUGAAGGGAGCUCCU	UGGAGCGUCCUUCAAUCAGGA
206	ath-miR395c	miR395	TCONS_00045513	M5	4	9.878	1	21	571	591	CUGAAGUGUUUGGGGGGACUC	AUGUAUCCCCAAACACUCUGG
207	ath-miR157c-3p	miR157	TCONS_00018793	M5	4.5	17.835	1	21	266	286	GCUCUCUAUACUUCUGUCACC	AAUGAGAGAGAUAGAGAGAGA
208	ath-miR398c-5p	miR398	TCONS_00033722	M5	4.5	21.078	1	21	1262	1282	AGGGUUGAUAUGAGAACACAC	GGUUGAUCUCCUAUCAACCAU
209	ath-miR854c	miR854	TCONS_00057092	M5	4.5	19.134	1	21	1478	1498	GAUGAGGAUAGGGAGGAGGAG	GUUUUCUUAUUUAUUCUCAUU
210	ath-miR854c	miR854	TCONS_00045706	M5	4.5	12.414	1	21	806	826	GAUGAGGAUAGGGAGGAGGAG	AACCUGCCUUCUGUUUUCAUC
211	ath-miR157c-3p	miR157	TCONS_00033722	M5	5	17.777	1	21	5275	5296	GCUC-UCUAUACUUCUGUCACC	UAUUACAGAAAUAUAGAAGAGC
212	ath-miR157c-3p	miR157	TCONS_00010652	M5	5	17.146	1	21	639	658	GCUCUCUAUACUUCUGUCACC	GCUGACAGUAGUA-AGACAGU
213	ath-miR164c-5p	miR164	TCONS_00045513	M5	5	16.979	1	21	161	181	UGGAGAAGCAGGGCACGUGCG	CGCGCAUGCCAUUUUUUUCCG
214	ath-miR164c-5p	miR164	TCONS_00045512	M5	5	16.979	1	21	175	195	UGGAGAAGCAGGGCACGUGCG	CGCGCAUGCCAUUUUUUUCCG
215	ath-miR164c-5p	miR164	TCONS_00035190	M5	5	11.555	1	21	397	417	UGGAGAAGCAGGGCACGUGCG	CCCCCGCCCUCCGCUUCUCCG
216	ath-miR169c	miR169	TCONS_00033722	M5	5	16.795	1	21	4261	4281	CAGCCAAGGAUGACUUGCCGG	UUGACCAUUGUUCCUUGGCUG
217	ath-miR399c-5p	miR399	TCONS_00033722	M5	5	17.914	1	21	5304	5324	GGGCAUCUUUCUAUUGGCAGG	GAUGUCAAGUCUAAGAUGUCC
218	ath-miR854c	miR854	TCONS_00033722	M5	5	10.851	1	21	2314	2334	GAUGAGGAUAGGGAGGAGGAG	AGCUUUUUCUCACUCCUUAUU
219	ath-miR319c	miR319	TCONS_00053281	M4	4	23.004	1	21	405	425	UUGGACUGAAGGGAGCUCCUU	UGGCAGCUCUCUGCAGUUUGA
220	ath-miR159c	miR159	TCONS_00004420	M4	4.5	11.283	1	21	373	393	UUUGGAUUGAAGGGAGCUCCU	GCGGGCGUCCUGUAAUUUAAA
221	ath-miR164c-5p	miR164	TCONS_00053331	M4	4.5	17.576	1	21	452	472	UGGAGAAGCAGGGCACGUGCG	GACGCCAGGCUUGUUUCUCCA
222	ath-miR164c-5p	miR164	TCONS_00053331	M4	5	7.732	1	21	397	417	UGGAGAAGCAGGGCACGUGCG	CUCAUCUGCCCCACUUCUCUC
223	ath-miR171c-3p	miR171	TCONS_00003646	M4	5	20.47	1	21	450	470	UUGAGCCGUGCCAAUAUCACG	UCUGAUGUUGCUGCCGCUCAU
224	ath-miR399c-5p	miR399	TCONS_00003646	M4	5	14.172	1	21	958	978	GGGCAUCUUUCUAUUGGCAGG	CAUACUGAUAAAGAGAAGCCC
225	ath-miR447c-3p	miR447	TCONS_00053281	M4	5	21.374	1	22	1241	1262	UUGGGGACGACAUCUUUUGUUG	UUGCCAGAGAUCUUGUCUGCAA
226	ath-miR854c	miR854	TCONS_00003646	M4	5	13.147	1	21	1744	1764	GAUGAGGAUAGGGAGGAGGAG	CAUCUUCUUCAUAUUUUCCUC
227	ath-miR854c	miR854	TCONS_00040458	M3	3	22.032	1	21	32	52	GAUGAGGAUAGGGAGGAGGAG	CUCCUCCUCUCUGUCUUCUUC
228	ath-miR398c-5p	miR398	TCONS_00044330	M3	3.5	12.165	1	21	937	957	AGGGUUGAUAUGAGAACACAC	GUUUGUUUUCGUAUUAAUCUU
229	ath-miR854c	miR854	TCONS_00060529	M3	4	5.434	1	21	2	22	GAUGAGGAUAGGGAGGAGGAG	GUCAUCGUCCCCUUCCUCAUC
230	ath-miR157c-5p	miR157	TCONS_00040458	M3	5	23.889	1	21	35	54	UUGACAGAAGAUAGAGAGCAC	CUCCUCUCUGUCUUCU-UCGA
231	ath-miR160c-5p	miR160	TCONS_00059620	M3	5	18.901	1	21	237	260	UGCCUGGCUC---CCUGUAUGCCA	AGGCAGACAGGAUGGAGCCAGGCA
232	ath-miR172c	miR172	TCONS_00044330	M3	5	10.569	1	21	5878	5898	AGAAUCUUGAUGAUGCUGCAG	UACCAUCAAAAUUGAGAUUCU
233	ath-miR399c-5p	miR399	TCONS_00040458	M3	5	19.271	1	21	1278	1298	GGGCAUCUUUCUAUUGGCAGG	CAUGCCAAUAUGAUCAUGCCA
234	ath-miR447c-3p	miR447	TCONS_00059693	M3	5	21.836	1	22	409	430	UUGGGGACGACAUCUUUUGUUG	AAAUAAGAGGUGGCGUCCCCUC
235	ath-miR398c-5p	miR398	TCONS_00044328	M2	3.5	12.165	1	21	1181	1201	AGGGUUGAUAUGAGAACACAC	GUUUGUUUUCGUAUUAAUCUU
236	ath-miR854c	miR854	TCONS_00018576	M2	4	7.421	1	21	691	711	GAUGAGGAUAGGGAGGAGGAG	CUCCUCCUCCUCCUCCUCCUC
237	ath-miR167c-5p	miR167	TCONS_00059333	M2	4.5	22.65	1	21	237	257	UAAGCUGCCAGCAUGAUCUUG	UAGGAGUAUGGUGGCAGAUUA
238	ath-miR171c-5p	miR171	TCONS_00045723	M2	4.5	19.087	1	21	293	313	AGAUAUUGGUGCGGUUCAAUC	GCUUGAAUUGUGAUGAUAUUU
239	ath-miR395c	miR395	TCONS_00019454	M2	4.5	19.193	1	21	335	355	CUGAAGUGUUUGGGGGGACUC	CUCUUCUCACAAGAACUUCAG
240	ath-miR156c-5p	miR156	TCONS_00025133	M2	5	8.894	1	20	215	234	UGACAGAAGAGAGUGAGCAC	CUGUUCACACUCAUCUUUCC
241	ath-miR157c-3p	miR157	TCONS_00022659	M2	5	9.587	1	21	305	325	GCUCUCUAUACUUCUGUCACC	GGUGUCAGGAGGGAGGAGAGU
242	ath-miR157c-3p	miR157	TCONS_00010650	M2	5	17.146	1	21	1755	1774	GCUCUCUAUACUUCUGUCACC	GCUGACAGUAGUA-AGACAGU
243	ath-miR159c	miR159	TCONS_00014718	M2	5	19.548	1	21	128	147	UUUGGAUUGAAGGGAGCUCCU	CGGGGCUUC-UUCGAUCCGAC
244	ath-miR159c	miR159	TCONS_00058018	M2	5	9.984	1	21	1225	1245	UUUGGAUUGAAGGGAGCUCCU	AGGAGUUUACUCGUAUCCAAA
245	ath-miR166c	miR166	TCONS_00004052	M2	5	14.249	1	21	163	183	UCGGACCAGGCUUCAUUCCCC	AUGGAGUUAUUCAUGGUCCGG
246	ath-miR171c-3p	miR171	TCONS_00019454	M2	5	16.957	1	21	319	339	UUGAGCCGUGCCAAUAUCACG	UGUGAAAUUUGCGCGGCUCUU
247	ath-miR172c	miR172	TCONS_00004830	M2	5	21.938	1	21	1283	1303	AGAAUCUUGAUGAUGCUGCAG	CUGAAGUGUCAUUCAUAUUCU
248	ath-miR172c	miR172	TCONS_00045715	M2	5	15.972	1	21	511	531	AGAAUCUUGAUGAUGCUGCAG	CUGGAUCAUUUUUAGGAUUUU
249	ath-miR172c	miR172	TCONS_00044328	M2	5	10.569	1	21	5224	5244	AGAAUCUUGAUGAUGCUGCAG	UACCAUCAAAAUUGAGAUUCU
250	ath-miR319c	miR319	TCONS_00046744	M2	5	17.747	1	21	220	240	UUGGACUGAAGGGAGCUCCUU	AUGAAGCUCCUUCCAGUCAAU
251	ath-miR395c	miR395	TCONS_00008211	M2	5	9.971	1	21	238	258	CUGAAGUGUUUGGGGGGACUC	UGGUCACCACAAUUAUUUCAU
252	ath-miR399c-5p	miR399	TCONS_00001965	M2	5	15.946	1	21	191	211	GGGCAUCUUUCUAUUGGCAGG	GUUGUAAAUAGAGAGAUUCUG
253	ath-miR399c-5p	miR399	TCONS_00059240	M2	5	6.682	1	21	648	668	GGGCAUCUUUCUAUUGGCAGG	UUUAUCAAAAGAAAGAUUUCU
254	ath-miR447c-5p	miR447	TCONS_00059333	M2	5	12.754	1	21	3018	3038	CCCCUUACAAUGUCGAGUAAA	AUUGAUCGAUAUUGAGAGGGU
255	ath-miR854c	miR854	TCONS_00025098	M2	5	17.165	1	21	110	130	GAUGAGGAUAGGGAGGAGGAG	CUCCUCAUCUCGAUCCACAUG
256	ath-miR854c	miR854	TCONS_00001938	M2	5	23.503	1	21	154	174	GAUGAGGAUAGGGAGGAGGAG	CUCCAUUUCCCCGUCCUCUUC
257	ath-miR399c-5p	miR399	TCONS_00043820	M1	4	19.061	1	21	1637	1657	GGGCAUCUUUCUAUUGGCAGG	AGGGUCACUAGAAAGGUGUUC
258	ath-miR395c	miR395	TCONS_00051183	M1	4.5	13.196	1	21	1466	1486	CUGAAGUGUUUGGGGGGACUC	GAUUCCCCCACAAGAUUUCAG
259	ath-miR854c	miR854	TCONS_00049251	M1	4.5	18.085	1	21	955	975	GAUGAGGAUAGGGAGGAGGAG	GCCUGCCUCCAUGUCCUCUUC
260	ath-miR854c	miR854	TCONS_00028199	M1	4.5	14.73	1	21	290	310	GAUGAGGAUAGGGAGGAGGAG	GCCCUCGUCGCUUUUCUUGUC
261	ath-miR156c-5p	miR156	TCONS_00027698	M1	5	15.716	1	20	440	459	UGACAGAAGAGAGUGAGCAC	CUGCUAGACUUGUUCUGUCA
262	ath-miR164c-5p	miR164	TCONS_00049251	M1	5	11.814	1	21	1004	1024	UGGAGAAGCAGGGCACGUGCG	CGCUCUUGCGCUUUUUCUUCA
263	ath-miR164c-5p	miR164	TCONS_00051183	M1	5	12.059	1	21	2045	2065	UGGAGAAGCAGGGCACGUGCG	AUCACUUUUCCUGUUUCUUUU
264	ath-miR319c	miR319	TCONS_00043820	M1	5	15.539	1	21	918	938	UUGGACUGAAGGGAGCUCCUU	AUGCAUUUGCUUUUAGUUCAA
265	ath-miR399c-3p	miR399	TCONS_00003276	M1	5	13.366	1	21	535	555	UGCCAAAGGAGAGUUGCCCUG	UUGGACUAAUCUCCUAUGGUA
266	ath-miR854c	miR854	TCONS_00051183	M1	5	6.719	1	21	2536	2556	GAUGAGGAUAGGGAGGAGGAG	CUCCUCUUCCCUUCCCUUCUU
267	ath-miR854c	miR854	TCONS_00004175	M1	5	11.652	1	21	189	209	GAUGAGGAUAGGGAGGAGGAG	CCUAUCAUCCCUGUCCUUAUA
268	ath-miR159b-5p	miR159	TCONS_00025569	M6	3	14.39	1	21	448	468	GAGCUCCUUGAAGUUCAAUGG	GGGUUGAACUUUUGGGAGCUU
269	ath-miR773b-3p	miR773	TCONS_00004669	M6	3.5	12.928	1	21	889	909	UUUGAUUCCAGCUUUUGUCUC	CAGAGAAACCCUGGAAUUAAA
270	ath-miR157b-5p	miR157	TCONS_00001436	M6	4	5.529	1	21	516	536	UUGACAGAAGAUAGAGAGCAC	UCUCUCUCUAUCAUCGGUCGA
271	ath-miR854b	miR854	TCONS_00025569	M6	4	14.424	1	21	1042	1062	GAUGAGGAUAGGGAGGAGGAG	CUCCACUUCUCUCACCUCAUC
272	ath-miR158b	miR158	TCONS_00038251	M6	4.5	16.517	1	20	747	766	CCCCAAAUGUAGACAAAGCA	AACUUCGUUAACCUUUGGGG
273	ath-miR162b-5p	miR162	TCONS_00040625	M6	4.5	23.482	1	22	79	100	UGGAGGCAGCGGUUCAUCGAUC	UCUCUGAGAGUCGCCGCCUCCA
274	ath-miR394b-5p	miR394	TCONS_00000914	M6	4.5	15.05	1	20	1461	1480	UUGGCAUUCUGUCCACCUCC	GGAGGUGGAUCCAAGGUCAA
275	ath-miR774b-5p	miR774	TCONS_00030975	M6	4.5	15.031	1	21	888	908	UGAGAUGAAGAUAUGGGUGAU	UGCUUCCUUUUUUUCAUCUCG
276	ath-miR833b	miR833	TCONS_00059441	M6	4.5	17.12	1	21	465	485	UGUUUGUUGACAUCGGUCUAG	UUAGAACGAUCUCGAAGAACA
277	ath-miR833b	miR833	TCONS_00059441	M6	4.5	20.543	1	21	773	793	UGUUUGUUGACAUCGGUCUAG	UUGGAGCAAUCUCGACGAACA
278	ath-miR833b	miR833	TCONS_00017303	M6	4.5	7.927	1	21	1074	1093	UGUUUGUUGACAUCGGUCUAG	AAAGACC-AUUACGACAAACA
279	ath-miR841b-3p	miR841	TCONS_00036371	M6	4.5	10.567	1	21	991	1011	CAAUUUCUAGUGGGUCGUAUU	AAUGUCAUCAACUGGAGAUUG
280	ath-miR854b	miR854	TCONS_00001436	M6	4.5	3.823	1	21	1066	1086	GAUGAGGAUAGGGAGGAGGAG	CUCUUUCUUUCUUUCUUUGUC
281	ath-miR854b	miR854	TCONS_00025569	M6	4.5	10.516	1	21	91	111	GAUGAGGAUAGGGAGGAGGAG	GUUCUCUUCUUCAUCCUCUUC
282	ath-miR854b	miR854	TCONS_00052559	M6	4.5	7.656	1	21	760	780	GAUGAGGAUAGGGAGGAGGAG	UCUCUUUUCCAUAUCCACAUU
283	ath-miR854b	miR854	TCONS_00019345	M6	4.5	14.257	1	21	171	191	GAUGAGGAUAGGGAGGAGGAG	GCACUGCUCCCUCGCCUCGUC
284	ath-miR854b	miR854	TCONS_00045336	M6	4.5	8.465	1	21	150	170	GAUGAGGAUAGGGAGGAGGAG	UACUUCCCCCAUAGUCUUAUC
285	ath-miR156b-3p	miR156	TCONS_00059882	M6	5	22.507	1	23	407	429	UGCUCACCUCUCUUUCUGUCAGU	GUCAACCGAAGAAGAUUUGAGCA
286	ath-miR158b	miR158	TCONS_00001436	M6	5	18.566	1	20	1016	1035	CCCCAAAUGUAGACAAAGCA	GGGUCUGUAUUCAUUUGGGU
287	ath-miR159b-3p	miR159	TCONS_00025569	M6	5	19.137	1	21	1103	1123	UUUGGAUUGAAGGGAGCUCUU	AAUAGCCCUUUUAAGUCUAAA
288	ath-miR159b-5p	miR159	TCONS_00052559	M6	5	19.778	1	21	102	122	GAGCUCCUUGAAGUUCAAUGG	GGAUUUGGUUUCAAGGUGCUG
289	ath-miR164b-5p	miR164	TCONS_00020788	M6	5	11.068	1	21	92	112	UGGAGAAGCAGGGCACGUGCA	CCUGCUUGUCCUGCUCCUCCC
290	ath-miR169b-3p	miR169	TCONS_00036371	M6	5	16.85	1	22	321	342	GGCAAGUUGUCCUUCGGCUACA	CGCCACUGAAGGUCAGUUUGUC
291	ath-miR169b-5p	miR169	TCONS_00052975	M6	5	11.646	1	21	655	675	CAGCCAAGGAUGACUUGCCGG	CUGGCAACUGAUCCUUUCCUG
292	ath-miR171b-5p	miR171	TCONS_00038251	M6	5	10.714	1	21	1171	1191	AGAUAUUAGUGCGGUUCAAUC	UCUUUAGCUUCCUUGAUAUCU
293	ath-miR171b-5p	miR171	TCONS_00052975	M6	5	9.95	1	21	610	630	AGAUAUUAGUGCGGUUCAAUC	GUUAGAACCUCAAAGAUGUCU
294	ath-miR172b-3p	miR172	TCONS_00017303	M6	5	10.383	1	21	651	671	AGAAUCUUGAUGAUGCUGCAU	CAUAGGCAGCAUCAAGAUUAU
295	ath-miR172b-3p	miR172	TCONS_00004669	M6	5	21.166	1	21	1953	1972	AGAAUCUUGAUGAUGCUGCAU	GAGCAGUAUU-UCAUGAUUUU
296	ath-miR393b-3p	miR393	TCONS_00038251	M6	5	15.259	1	21	350	370	AUCAUGCGAUCUCUUUGGAUU	GAUCUGAGGAUAUCGGAUGAA
297	ath-miR393b-3p	miR393	TCONS_00052559	M6	5	16.698	1	21	647	666	AUCAUGCGAUCUCUUUGGAUU	UAUUUAAUGAG-UAGCAUGAU
298	ath-miR395b	miR395	TCONS_00030975	M6	5	6.364	1	21	2915	2935	CUGAAGUGUUUGGGGGGACUC	GCCUCUUCUCAAAUAUUUUAC
299	ath-miR396b-3p	miR396	TCONS_00017303	M6	5	14.418	1	21	1112	1132	GCUCAAGAAAGCUGUGGGAAA	UUUUUUUCGGUUUUCUUGGGA
300	ath-miR396b-3p	miR396	TCONS_00030975	M6	5	6.604	1	21	2825	2845	GCUCAAGAAAGCUGUGGGAAA	CUUUCCUCUGCUUUUUUGCGU
301	ath-miR396b-5p	miR396	TCONS_00017303	M6	5	13.873	1	21	1434	1454	UUCCACAGCUUUCUUGAACUU	CAGUUUAAUAAAAUUGUGCAG
302	ath-miR447b	miR447	TCONS_00052975	M6	5	16.514	1	22	481	502	UUGGGGACGAGAUGUUUUGUUG	UAGAAAGCCAUCACGUCCUUAG
303	ath-miR447b	miR447	TCONS_00030975	M6	5	10.573	1	22	3398	3419	UUGGGGACGAGAUGUUUUGUUG	GUUCAAAGCAUUUCCUCUACAU
304	ath-miR447b	miR447	TCONS_00030975	M6	5	13.834	1	22	2192	2213	UUGGGGACGAGAUGUUUUGUUG	AUGCAAAGCAUCACCUUCUGAA
305	ath-miR773b-3p	miR773	TCONS_00052559	M6	5	20.837	1	21	662	682	UUUGAUUCCAGCUUUUGUCUC	AUGAUGAAUCCAUGAAUCAAA
306	ath-miR773b-3p	miR773	TCONS_00000914	M6	5	18.527	1	21	1738	1758	UUUGAUUCCAGCUUUUGUCUC	CGGCCGACCUCUGGAGUCAAA
307	ath-miR773b-5p	miR773	TCONS_00025569	M6	5	7.194	1	20	1291	1310	GGCAAUAACUUGAGCAAACA	AGUUUACCUAAGUCAUUGCA
308	ath-miR774b-5p	miR774	TCONS_00036371	M6	5	13.465	1	21	541	561	UGAGAUGAAGAUAUGGGUGAU	UAUACCUACCUUUUUAUUUUA
309	ath-miR781b	miR781	TCONS_00004669	M6	5	11.451	1	21	2223	2243	UUAGAGUUUUCUGGAUACUUA	UAUAUAUCAAGAAGACUCAAA
310	ath-miR781b	miR781	TCONS_00036371	M6	5	16.652	1	21	1487	1507	UUAGAGUUUUCUGGAUACUUA	UAUUUCUCCUGAAAGCUCUGA
311	ath-miR826b	miR826	TCONS_00038251	M6	5	15.449	1	21	1378	1398	UGGUUUUGGACACGUGAAAAU	ACUGUCAUGUCUUCAAAAAUA
312	ath-miR826b	miR826	TCONS_00052975	M6	5	20.52	1	21	556	576	UGGUUUUGGACACGUGAAAAU	CGCUUCUCGUCGCCAAAGUCA
313	ath-miR833b	miR833	TCONS_00059441	M6	5	15.603	1	21	608	628	UGUUUGUUGACAUCGGUCUAG	UCGGAACAAUCUCGAUGAACA
314	ath-miR854b	miR854	TCONS_00020788	M6	5	2.862	1	21	12	32	GAUGAGGAUAGGGAGGAGGAG	UCCCUUCUCCCUGUUGUUCUC
315	ath-miR854b	miR854	TCONS_00030975	M6	5	8.149	1	21	161	181	GAUGAGGAUAGGGAGGAGGAG	UCCCUCCGCCCUUUUCUCAAU
316	ath-miR854b	miR854	TCONS_00038251	M6	5	11.318	1	21	1198	1217	GAUGAGGAUAGGGAGGAGGAG	UUUCUCCACC-UGUCUUCAUU
317	ath-miR858b	miR858	TCONS_00035716	M6	5	19.66	1	21	416	436	UUCGUUGUCUGUUCGACCUUG	AGAGAUCGAAGAGCUGGCGAG
318	ath-miR773b-3p	miR773	TCONS_00033722	M5	3.5	12.548	1	21	5403	5423	UUUGAUUCCAGCUUUUGUCUC	AGGAUGAAAGCUGAGAUUAGA
319	ath-miR159b-3p	miR159	TCONS_00045513	M5	4	19.247	1	21	339	359	UUUGGAUUGAAGGGAGCUCUU	UGGAGCGUCCUUCAAUCAGGA
320	ath-miR390b-5p	miR390	TCONS_00008450	M5	4	24.287	1	21	325	345	AAGCUCAGGAGGGAUAGCGCC	CACGUUUUCUCUCUUGAGCAU
321	ath-miR393b-5p	miR393	TCONS_00033722	M5	4	24.763	1	22	1823	1844	UCCAAAGGGAUCGCAUUGAUCC	AGCAAGAUGUGAUCCCUUUGGU
322	ath-miR393b-5p	miR393	TCONS_00045513	M5	4	20.717	1	22	285	306	UCCAAAGGGAUCGCAUUGAUCC	UUCUCAAAGUGGACGCUUUGGA
323	ath-miR393b-5p	miR393	TCONS_00045512	M5	4	20.018	1	22	299	320	UCCAAAGGGAUCGCAUUGAUCC	UUCUCAAAGUGGACGCUUUGGA
324	ath-miR395b	miR395	TCONS_00045513	M5	4	9.878	1	21	571	591	CUGAAGUGUUUGGGGGGACUC	AUGUAUCCCCAAACACUCUGG
325	ath-miR773b-3p	miR773	TCONS_00045706	M5	4	14.648	1	21	15	34	UUUGAUUCCAGCUUUUGUCUC	CGGACAGAAG-UGGAGUCAAU
326	ath-miR773b-3p	miR773	TCONS_00045707	M5	4	20.096	1	21	111	130	UUUGAUUCCAGCUUUUGUCUC	CGGACAGAAG-UGGAGUCAAU
327	ath-miR172b-5p	miR172	TCONS_00045707	M5	4.5	12.37	1	20	2	21	GCAGCACCAUUAAGAUUCAC	UUGAAUCUAGAUGGUCCUAC
328	ath-miR393b-5p	miR393	TCONS_00029943	M5	4.5	19.597	1	22	547	568	UCCAAAGGGAUCGCAUUGAUCC	CGUUGAAUGCCAUCGUUUUGGU
329	ath-miR398b-5p	miR398	TCONS_00033722	M5	4.5	21.078	1	21	1262	1282	AGGGUUGAUAUGAGAACACAC	GGUUGAUCUCCUAUCAACCAU
330	ath-miR774b-5p	miR774	TCONS_00035465	M5	4.5	8.381	1	21	344	364	UGAGAUGAAGAUAUGGGUGAU	AAUGCUCUUAUAUUCAUUUUA
331	ath-miR781b	miR781	TCONS_00045512	M5	4.5	11.848	1	21	570	589	UUAGAGUUUUCUGGAUACUUA	CAAAUA-CUAGAUAACUCUAA
332	ath-miR781b	miR781	TCONS_00018793	M5	4.5	13.003	1	21	1106	1126	UUAGAGUUUUCUGGAUACUUA	AUGGUUUCCAAGUGACUCUAA
333	ath-miR854b	miR854	TCONS_00057092	M5	4.5	19.134	1	21	1478	1498	GAUGAGGAUAGGGAGGAGGAG	GUUUUCUUAUUUAUUCUCAUU
334	ath-miR854b	miR854	TCONS_00045706	M5	4.5	12.414	1	21	806	826	GAUGAGGAUAGGGAGGAGGAG	AACCUGCCUUCUGUUUUCAUC
335	ath-miR156b-3p	miR156	TCONS_00045706	M5	5	10.246	1	23	3725	3746	UGCUCACCUCUCUUUCUGUCAGU	CAGCACAGGAAC-GACGUGGGCA
336	ath-miR156b-3p	miR156	TCONS_00045707	M5	5	10.413	1	23	676	697	UGCUCACCUCUCUUUCUGUCAGU	CAGCACAGGAAC-GACGUGGGCA
337	ath-miR162b-5p	miR162	TCONS_00035190	M5	5	20.664	1	22	625	646	UGGAGGCAGCGGUUCAUCGAUC	GUAUGAUAGAUCGUCGUCUUCA
338	ath-miR164b-5p	miR164	TCONS_00045513	M5	5	16.979	1	21	161	181	UGGAGAAGCAGGGCACGUGCA	CGCGCAUGCCAUUUUUUUCCG
339	ath-miR164b-5p	miR164	TCONS_00045512	M5	5	16.979	1	21	175	195	UGGAGAAGCAGGGCACGUGCA	CGCGCAUGCCAUUUUUUUCCG
340	ath-miR164b-5p	miR164	TCONS_00035190	M5	5	11.555	1	21	397	417	UGGAGAAGCAGGGCACGUGCA	CCCCCGCCCUCCGCUUCUCCG
341	ath-miR168b-3p	miR168	TCONS_00054579	M5	5	19.774	1	21	70	90	CCCGUCUUGUAUCAACUGAAU	GUCUGGUUGAUGAAAGAUGGU
342	ath-miR169b-3p	miR169	TCONS_00036367	M5	5	16.85	1	22	384	405	GGCAAGUUGUCCUUCGGCUACA	CGCCACUGAAGGUCAGUUUGUC
343	ath-miR169b-3p	miR169	TCONS_00045706	M5	5	22.726	1	22	912	933	GGCAAGUUGUCCUUCGGCUACA	UUCAGGCGAAGGACAGCAUCCU
344	ath-miR169b-5p	miR169	TCONS_00033722	M5	5	16.795	1	21	4261	4281	CAGCCAAGGAUGACUUGCCGG	UUGACCAUUGUUCCUUGGCUG
345	ath-miR171b-5p	miR171	TCONS_00033722	M5	5	10.558	1	21	1676	1696	AGAUAUUAGUGCGGUUCAAUC	AUUUCAGUCUCCCUAAUGUUU
346	ath-miR172b-3p	miR172	TCONS_00033722	M5	5	20.378	1	21	2549	2569	AGAAUCUUGAUGAUGCUGCAU	AUUUAAGAUCAUCAUGAUUCU
347	ath-miR393b-5p	miR393	TCONS_00033722	M5	5	18.849	1	22	1395	1416	UCCAAAGGGAUCGCAUUGAUCC	CUGCAGAUGGGCUUCCUUUGGA
348	ath-miR394b-5p	miR394	TCONS_00033722	M5	5	13.839	1	20	5292	5311	UUGGCAUUCUGUCCACCUCC	AGAGCUGGUAAAGAUGUCAA
349	ath-miR397b	miR397	TCONS_00033722	M5	5	23.807	1	21	1803	1823	UCAUUGAGUGCAUCGUUGAUG	UCUGGAGGAUGUUUUUAAUGA
350	ath-miR447b	miR447	TCONS_00044954	M5	5	6.837	1	22	303	323	UUGGGGACGAGAUGUUUUGUUG	CACCAAAUCAUUUA-UCCCCAG
351	ath-miR774b-3p	miR774	TCONS_00056974	M5	5	11.956	1	21	105	125	CAUCCAUAUUUUCAUCUCGAA	GGCAAGGCUGAACUAUGGAUG
352	ath-miR774b-5p	miR774	TCONS_00033722	M5	5	11.107	1	21	2305	2325	UGAGAUGAAGAUAUGGGUGAU	CAUAUUUAUAGCUUUUUCUCA
353	ath-miR774b-5p	miR774	TCONS_00045706	M5	5	15.057	1	21	1468	1488	UGAGAUGAAGAUAUGGGUGAU	UGCACCUGUACUUGCAUUUCC
354	ath-miR774b-5p	miR774	TCONS_00008450	M5	5	19.975	1	21	130	150	UGAGAUGAAGAUAUGGGUGAU	CACAUCUGGAGCUGUAUCUCA
355	ath-miR833b	miR833	TCONS_00033722	M5	5	12.593	1	21	2926	2946	UGUUUGUUGACAUCGGUCUAG	UUAGACCCAUGAACAUGAACA
356	ath-miR841b-3p	miR841	TCONS_00033722	M5	5	8.402	1	21	4616	4635	CAAUUUCUAGUGGGUCGUAUU	GCUAC-AUCCUCUGGAAAUUU
357	ath-miR845b	miR845	TCONS_00029943	M5	5	16.792	1	22	557	577	UCGCUCUGAUACCAAAUUGAUG	CAUCGUUUUGGU-UCAGAGAGA
358	ath-miR854b	miR854	TCONS_00033722	M5	5	10.851	1	21	2314	2334	GAUGAGGAUAGGGAGGAGGAG	AGCUUUUUCUCACUCCUUAUU
359	ath-miR858b	miR858	TCONS_00057092	M5	5	15.089	1	21	542	562	UUCGUUGUCUGUUCGACCUUG	CUCGCUCUCGUAGACAACGAA
360	ath-miR319b	miR319	TCONS_00053281	M4	4	23.004	1	21	405	425	UUGGACUGAAGGGAGCUCCCU	UGGCAGCUCUCUGCAGUUUGA
361	ath-miR159b-3p	miR159	TCONS_00004420	M4	4.5	11.283	1	21	373	393	UUUGGAUUGAAGGGAGCUCUU	GCGGGCGUCCUGUAAUUUAAA
362	ath-miR164b-5p	miR164	TCONS_00053331	M4	4.5	17.576	1	21	452	472	UGGAGAAGCAGGGCACGUGCA	GACGCCAGGCUUGUUUCUCCA
363	ath-miR841b-3p	miR841	TCONS_00036372	M4	4.5	10.567	1	21	1056	1076	CAAUUUCUAGUGGGUCGUAUU	AAUGUCAUCAACUGGAGAUUG
364	ath-miR158b	miR158	TCONS_00003646	M4	5	17.067	1	20	841	860	CCCCAAAUGUAGACAAAGCA	CUCUUUGCUGAUAUUUGGGU
365	ath-miR162b-3p	miR162	TCONS_00036372	M4	5	18.026	1	21	3214	3234	UCGAUAAACCUCUGCAUCCAG	CACGAUGCAAAGGCUUAUUUA
366	ath-miR164b-5p	miR164	TCONS_00053331	M4	5	7.732	1	21	397	417	UGGAGAAGCAGGGCACGUGCA	CUCAUCUGCCCCACUUCUCUC
367	ath-miR169b-3p	miR169	TCONS_00036372	M4	5	16.85	1	22	386	407	GGCAAGUUGUCCUUCGGCUACA	CGCCACUGAAGGUCAGUUUGUC
368	ath-miR171b-3p	miR171	TCONS_00003646	M4	5	20.47	1	21	450	470	UUGAGCCGUGCCAAUAUCACG	UCUGAUGUUGCUGCCGCUCAU
369	ath-miR396b-5p	miR396	TCONS_00003646	M4	5	9.936	1	21	486	506	UUCCACAGCUUUCUUGAACUU	UUUUUUAAAAUACCUGUGGGA
370	ath-miR397b	miR397	TCONS_00029246	M4	5	19.303	1	21	414	434	UCAUUGAGUGCAUCGUUGAUG	GAUCGCCGAUUGAUUCAGUGG
371	ath-miR447b	miR447	TCONS_00053281	M4	5	21.374	1	22	1241	1262	UUGGGGACGAGAUGUUUUGUUG	UUGCCAGAGAUCUUGUCUGCAA
372	ath-miR773b-3p	miR773	TCONS_00036372	M4	5	16.168	1	21	3372	3392	UUUGAUUCCAGCUUUUGUCUC	UUUUCAAAGGCUGAACUCAAA
373	ath-miR774b-5p	miR774	TCONS_00036372	M4	5	13.465	1	21	606	626	UGAGAUGAAGAUAUGGGUGAU	UAUACCUACCUUUUUAUUUUA
374	ath-miR781b	miR781	TCONS_00036372	M4	5	16.652	1	21	1552	1572	UUAGAGUUUUCUGGAUACUUA	UAUUUCUCCUGAAAGCUCUGA
375	ath-miR854b	miR854	TCONS_00003646	M4	5	13.147	1	21	1744	1764	GAUGAGGAUAGGGAGGAGGAG	CAUCUUCUUCAUAUUUUCCUC
376	ath-miR854b	miR854	TCONS_00040458	M3	3	22.032	1	21	32	52	GAUGAGGAUAGGGAGGAGGAG	CUCCUCCUCUCUGUCUUCUUC
377	ath-miR397b	miR397	TCONS_00044330	M3	3.5	16.145	1	21	886	906	UCAUUGAGUGCAUCGUUGAUG	CUUGAGCGAUGCGUUCAAUGU
378	ath-miR398b-5p	miR398	TCONS_00044330	M3	3.5	12.165	1	21	937	957	AGGGUUGAUAUGAGAACACAC	GUUUGUUUUCGUAUUAAUCUU
379	ath-miR397b	miR397	TCONS_00044330	M3	4	14.191	1	21	4605	4626	UCAUUGAGUGCA-UCGUUGAUG	AGUCAAUGAAUGAAUUCAAUGA
380	ath-miR854b	miR854	TCONS_00060529	M3	4	5.434	1	21	2	22	GAUGAGGAUAGGGAGGAGGAG	GUCAUCGUCCCCUUCCUCAUC
381	ath-miR164b-3p	miR164	TCONS_00029175	M3	4.5	24.544	1	21	2	22	CAUGUGCCCAUCUUCACCAUC	UACGGUGGGGAUGGGGAUGUG
382	ath-miR390b-3p	miR390	TCONS_00044330	M3	4.5	18.123	1	20	3772	3791	CGCUAUCCAUCCUGAGUUCC	CAAAUAGAGGAUGGAUGGUG
383	ath-miR394b-5p	miR394	TCONS_00044330	M3	4.5	9.867	1	20	3756	3774	UUGGCAUUCUGUCCACCUCC	AGAGG-GGAGAUGAUGCCAA
384	ath-miR157b-5p	miR157	TCONS_00040458	M3	5	23.889	1	21	35	54	UUGACAGAAGAUAGAGAGCAC	CUCCUCUCUGUCUUCU-UCGA
385	ath-miR160b	miR160	TCONS_00059620	M3	5	18.901	1	21	237	260	UGCCUGGCUC---CCUGUAUGCCA	AGGCAGACAGGAUGGAGCCAGGCA
386	ath-miR168b-3p	miR168	TCONS_00036795	M3	5	16.901	1	21	543	562	CCCGUCUUGUAUCAACUGAAU	UUUCAGUUGAUA-AAGUGGGG
387	ath-miR168b-3p	miR168	TCONS_00044330	M3	5	11.683	1	21	4267	4287	CCCGUCUUGUAUCAACUGAAU	GAUUUGUUGAUACAAUUUGGG
388	ath-miR172b-3p	miR172	TCONS_00044330	M3	5	10.569	1	21	5878	5898	AGAAUCUUGAUGAUGCUGCAU	UACCAUCAAAAUUGAGAUUCU
389	ath-miR773b-3p	miR773	TCONS_00044330	M3	5	11.22	1	21	5167	5187	UUUGAUUCCAGCUUUUGUCUC	AAGGAGAAAAUUAGAAUUAAA
390	ath-miR773b-3p	miR773	TCONS_00044330	M3	5	14.758	1	21	5009	5029	UUUGAUUCCAGCUUUUGUCUC	UUUAUGAAAGCAUAAAUCAAA
391	ath-miR774b-5p	miR774	TCONS_00044330	M3	5	13.181	1	21	1279	1299	UGAGAUGAAGAUAUGGGUGAU	CACACUUAUGCCUUCAUUAUA
392	ath-miR774b-5p	miR774	TCONS_00059620	M3	5	19.259	1	21	1135	1155	UGAGAUGAAGAUAUGGGUGAU	AGGACCCAUAUGGUCAUUACA
393	ath-miR826b	miR826	TCONS_00036795	M3	5	13.658	1	21	609	629	UGGUUUUGGACACGUGAAAAU	UUUAUUUCGUGUUGAGAACUA
394	ath-miR841b-3p	miR841	TCONS_00044330	M3	5	13.56	1	21	5093	5112	CAAUUUCUAGUGGGUCGUAUU	AUUAC-ACCUAGGAGGAAUUG
395	ath-miR397b	miR397	TCONS_00044328	M2	3.5	16.145	1	21	1130	1150	UCAUUGAGUGCAUCGUUGAUG	CUUGAGCGAUGCGUUCAAUGU
396	ath-miR398b-5p	miR398	TCONS_00044328	M2	3.5	12.165	1	21	1181	1201	AGGGUUGAUAUGAGAACACAC	GUUUGUUUUCGUAUUAAUCUU
397	ath-miR774b-3p	miR774	TCONS_00004052	M2	3.5	9.871	1	21	354	375	CAUCCAUAUU-UUCAUCUCGAA	UUUGAGAUGAAUAAGAUGGAUG
398	ath-miR162b-5p	miR162	TCONS_00014718	M2	4	22.868	1	22	117	138	UGGAGGCAGCGGUUCAUCGAUC	CGGCGAUGAACCGGGGCUUCUU
399	ath-miR171b-5p	miR171	TCONS_00045723	M2	4	19.087	1	21	293	313	AGAUAUUAGUGCGGUUCAAUC	GCUUGAAUUGUGAUGAUAUUU
400	ath-miR390b-3p	miR390	TCONS_00017275	M2	4	12.598	1	20	222	241	CGCUAUCCAUCCUGAGUUCC	UGAACUCAUCAUUGGUAGUG
401	ath-miR396b-3p	miR396	TCONS_00059333	M2	4	8.771	1	21	684	704	GCUCAAGAAAGCUGUGGGAAA	UAACUCACAGAUUCCUUGAGU
402	ath-miR397b	miR397	TCONS_00044328	M2	4	14.191	1	21	3951	3972	UCAUUGAGUGCA-UCGUUGAUG	AGUCAAUGAAUGAAUUCAAUGA
403	ath-miR447b	miR447	TCONS_00022659	M2	4	14.348	1	22	1411	1432	UUGGGGACGAGAUGUUUUGUUG	ACUGAAAACGUCCCUUCCCUAA
404	ath-miR773b-3p	miR773	TCONS_00037548	M2	4	16.727	1	21	39	59	UUUGAUUCCAGCUUUUGUCUC	AAUACAAAGGUUUGAGUUAAA
405	ath-miR781b	miR781	TCONS_00046763	M2	4	15.125	1	21	711	731	UUAGAGUUUUCUGGAUACUUA	UAUGUAACCAGGAAAUUUUGA
406	ath-miR781b	miR781	TCONS_00004830	M2	4	11.595	1	21	673	693	UUAGAGUUUUCUGGAUACUUA	AAAGUAUUCUGGAAACUUGAA
407	ath-miR854b	miR854	TCONS_00018576	M2	4	7.421	1	21	691	711	GAUGAGGAUAGGGAGGAGGAG	CUCCUCCUCCUCCUCCUCCUC
408	ath-miR157b-3p	miR157	TCONS_00022659	M2	4.5	9.587	1	21	305	325	GCUCUCUAGCCUUCUGUCAUC	GGUGUCAGGAGGGAGGAGAGU
409	ath-miR390b-3p	miR390	TCONS_00044328	M2	4.5	18.123	1	20	3118	3137	CGCUAUCCAUCCUGAGUUCC	CAAAUAGAGGAUGGAUGGUG
410	ath-miR394b-5p	miR394	TCONS_00044328	M2	4.5	9.867	1	20	3102	3120	UUGGCAUUCUGUCCACCUCC	AGAGG-GGAGAUGAUGCCAA
411	ath-miR395b	miR395	TCONS_00019454	M2	4.5	19.193	1	21	335	355	CUGAAGUGUUUGGGGGGACUC	CUCUUCUCACAAGAACUUCAG
412	ath-miR774b-5p	miR774	TCONS_00010650	M2	4.5	5.944	1	21	967	987	UGAGAUGAAGAUAUGGGUGAU	UUCACCCGAUUCAUCAUCUCU
413	ath-miR774b-5p	miR774	TCONS_00025098	M2	4.5	13.877	1	21	102	121	UGAGAUGAAGAUAUGGGUGAU	AUC-CCCAUCUCCUCAUCUCG
414	ath-miR826b	miR826	TCONS_00025133	M2	4.5	16.794	1	21	2268	2287	UGGUUUUGGACACGUGAAAAU	UGUUUCAC-UGUCCGAACUCA
415	ath-miR833b	miR833	TCONS_00014718	M2	4.5	12.328	1	21	556	576	UGUUUGUUGACAUCGGUCUAG	GAGAAUAGAUGUCAACGAGCA
416	ath-miR841b-3p	miR841	TCONS_00036370	M2	4.5	10.567	1	21	989	1009	CAAUUUCUAGUGGGUCGUAUU	AAUGUCAUCAACUGGAGAUUG
417	ath-miR156b-3p	miR156	TCONS_00010650	M2	5	21.455	1	23	147	169	UGCUCACCUCUCUUUCUGUCAGU	AACAGCAGAAAGGUCGGUGGGGA
418	ath-miR156b-3p	miR156	TCONS_00010650	M2	5	16.425	1	23	2015	2037	UGCUCACCUCUCUUUCUGUCAGU	AGAAGCAGAGAGUGGAGAGAGCA
419	ath-miR156b-5p	miR156	TCONS_00025133	M2	5	8.894	1	20	215	234	UGACAGAAGAGAGUGAGCAC	CUGUUCACACUCAUCUUUCC
420	ath-miR158b	miR158	TCONS_00023850	M2	5	20.244	1	20	35	54	CCCCAAAUGUAGACAAAGCA	CGAUUUGUCAUUGUUUGGGA
421	ath-miR159b-3p	miR159	TCONS_00014718	M2	5	19.548	1	21	128	147	UUUGGAUUGAAGGGAGCUCUU	CGGGGCUUC-UUCGAUCCGAC
422	ath-miR159b-3p	miR159	TCONS_00058018	M2	5	9.984	1	21	1225	1245	UUUGGAUUGAAGGGAGCUCUU	AGGAGUUUACUCGUAUCCAAA
423	ath-miR159b-3p	miR159	TCONS_00035543	M2	5	15.6	1	21	649	668	UUUGGAUUGAAGGGAGCUCUU	CAGA-UUCCCAGCAAUCCAGA
424	ath-miR159b-5p	miR159	TCONS_00022659	M2	5	11.586	1	21	184	204	GAGCUCCUUGAAGUUCAAUGG	AAAUGGAAGUACAAUGAGUUC
425	ath-miR166b-3p	miR166	TCONS_00004052	M2	5	14.249	1	21	163	183	UCGGACCAGGCUUCAUUCCCC	AUGGAGUUAUUCAUGGUCCGG
426	ath-miR168b-3p	miR168	TCONS_00044328	M2	5	11.683	1	21	3613	3633	CCCGUCUUGUAUCAACUGAAU	GAUUUGUUGAUACAAUUUGGG
427	ath-miR168b-5p	miR168	TCONS_00018576	M2	5	18.908	1	21	737	757	UCGCUUGGUGCAGGUCGGGAA	ACCCUGAUCUCUGCCAGGAGA
428	ath-miR168b-5p	miR168	TCONS_00044145	M2	5	19.996	1	21	231	251	UCGCUUGGUGCAGGUCGGGAA	ACCCUGACCUGUUUCGACUGA
429	ath-miR169b-3p	miR169	TCONS_00036370	M2	5	16.85	1	22	319	340	GGCAAGUUGUCCUUCGGCUACA	CGCCACUGAAGGUCAGUUUGUC
430	ath-miR171b-3p	miR171	TCONS_00019454	M2	5	16.957	1	21	319	339	UUGAGCCGUGCCAAUAUCACG	UGUGAAAUUUGCGCGGCUCUU
431	ath-miR171b-5p	miR171	TCONS_00059333	M2	5	16.077	1	21	1080	1100	AGAUAUUAGUGCGGUUCAAUC	CCGUAAAGUUCAUUAAUAUCU
432	ath-miR172b-3p	miR172	TCONS_00004830	M2	5	21.938	1	21	1283	1303	AGAAUCUUGAUGAUGCUGCAU	CUGAAGUGUCAUUCAUAUUCU
433	ath-miR172b-3p	miR172	TCONS_00045715	M2	5	15.972	1	21	511	531	AGAAUCUUGAUGAUGCUGCAU	CUGGAUCAUUUUUAGGAUUUU
434	ath-miR172b-3p	miR172	TCONS_00044328	M2	5	10.569	1	21	5224	5244	AGAAUCUUGAUGAUGCUGCAU	UACCAUCAAAAUUGAGAUUCU
435	ath-miR172b-5p	miR172	TCONS_00022659	M2	5	16.448	1	20	832	851	GCAGCACCAUUAAGAUUCAC	CUUGAUCUUAAAGAUGUUGU
436	ath-miR319b	miR319	TCONS_00046744	M2	5	17.747	1	21	220	240	UUGGACUGAAGGGAGCUCCCU	AUGAAGCUCCUUCCAGUCAAU
437	ath-miR395b	miR395	TCONS_00008211	M2	5	9.971	1	21	238	258	CUGAAGUGUUUGGGGGGACUC	UGGUCACCACAAUUAUUUCAU
438	ath-miR447b	miR447	TCONS_00031549	M2	5	16.307	1	22	216	237	UUGGGGACGAGAUGUUUUGUUG	ACGUAAAUCCUUGUGUCUCCAA
439	ath-miR773b-3p	miR773	TCONS_00019298	M2	5	10.578	1	21	169	189	UUUGAUUCCAGCUUUUGUCUC	GAGAGAAAAGAUUCGAUCAAG
440	ath-miR773b-3p	miR773	TCONS_00044328	M2	5	11.22	1	21	4513	4533	UUUGAUUCCAGCUUUUGUCUC	AAGGAGAAAAUUAGAAUUAAA
441	ath-miR773b-3p	miR773	TCONS_00044328	M2	5	14.758	1	21	4355	4375	UUUGAUUCCAGCUUUUGUCUC	UUUAUGAAAGCAUAAAUCAAA
442	ath-miR773b-3p	miR773	TCONS_00058018	M2	5	12.25	1	21	1041	1061	UUUGAUUCCAGCUUUUGUCUC	AUCACAAGAGAUUGGAUUGAA
443	ath-miR773b-3p	miR773	TCONS_00017275	M2	5	17.141	1	21	145	165	UUUGAUUCCAGCUUUUGUCUC	GCGAGGAAAAUUGUAGUCAGA
444	ath-miR774b-3p	miR774	TCONS_00014718	M2	5	15.965	1	21	569	590	CAUCCAUAUUUUCAU-CUCGAA	AACGAGCAAGGCAAUGUGGAUG
445	ath-miR774b-5p	miR774	TCONS_00004830	M2	5	11.597	1	21	338	359	UGAGAUGAAGAU-AUGGGUGAU	AUGAUCCAUCAUUUUCAUUUUA
446	ath-miR774b-5p	miR774	TCONS_00004052	M2	5	6.114	1	21	87	106	UGAGAUGAAGAUAUGGGUGAU	GUCACCCAU-UUUUCUUCUUG
447	ath-miR774b-5p	miR774	TCONS_00036370	M2	5	13.465	1	21	539	559	UGAGAUGAAGAUAUGGGUGAU	UAUACCUACCUUUUUAUUUUA
448	ath-miR781b	miR781	TCONS_00036370	M2	5	16.652	1	21	1485	1505	UUAGAGUUUUCUGGAUACUUA	UAUUUCUCCUGAAAGCUCUGA
449	ath-miR826b	miR826	TCONS_00019454	M2	5	24.917	1	21	796	816	UGGUUUUGGACACGUGAAAAU	UCUUUCAUGUAUUCAGGAGCG
450	ath-miR841b-3p	miR841	TCONS_00052338	M2	5	14.606	1	21	315	335	CAAUUUCUAGUGGGUCGUAUU	UAUACAAACAAUUAGAGAUUU
451	ath-miR841b-3p	miR841	TCONS_00045715	M2	5	15.02	1	21	1409	1429	CAAUUUCUAGUGGGUCGUAUU	UGUAAGGUCAACUGGAGAUUU
452	ath-miR841b-3p	miR841	TCONS_00044328	M2	5	13.56	1	21	4439	4458	CAAUUUCUAGUGGGUCGUAUU	AUUAC-ACCUAGGAGGAAUUG
453	ath-miR854b	miR854	TCONS_00025098	M2	5	17.165	1	21	110	130	GAUGAGGAUAGGGAGGAGGAG	CUCCUCAUCUCGAUCCACAUG
454	ath-miR854b	miR854	TCONS_00001938	M2	5	23.503	1	21	154	174	GAUGAGGAUAGGGAGGAGGAG	CUCCAUUUCCCCGUCCUCUUC
455	ath-miR826b	miR826	TCONS_00051183	M1	4	9.456	1	21	2449	2469	UGGUUUUGGACACGUGAAAAU	GUUUUGAUGUGUUCAAAAUUU
456	ath-miR169b-3p	miR169	TCONS_00060855	M1	4.5	19.783	1	22	283	304	GGCAAGUUGUCCUUCGGCUACA	UGUAGCCGAACGGUGGCUUGGC
457	ath-miR393b-3p	miR393	TCONS_00051183	M1	4.5	13.711	1	21	1712	1732	AUCAUGCGAUCUCUUUGGAUU	UUUCCAAGUUGUUUGCGUGAU
458	ath-miR395b	miR395	TCONS_00051183	M1	4.5	13.196	1	21	1466	1486	CUGAAGUGUUUGGGGGGACUC	GAUUCCCCCACAAGAUUUCAG
459	ath-miR774b-5p	miR774	TCONS_00043820	M1	4.5	15.755	1	21	267	287	UGAGAUGAAGAUAUGGGUGAU	UGCACAUAAGUCUUCAUCCCA
460	ath-miR781b	miR781	TCONS_00002135	M1	4.5	11.003	1	21	89	109	UUAGAGUUUUCUGGAUACUUA	UAAGUAUGUAUCAAGCUCUAG
461	ath-miR854b	miR854	TCONS_00049251	M1	4.5	18.085	1	21	955	975	GAUGAGGAUAGGGAGGAGGAG	GCCUGCCUCCAUGUCCUCUUC
462	ath-miR854b	miR854	TCONS_00028199	M1	4.5	14.73	1	21	290	310	GAUGAGGAUAGGGAGGAGGAG	GCCCUCGUCGCUUUUCUUGUC
463	ath-miR156b-3p	miR156	TCONS_00046899	M1	5	23.476	1	23	14	36	UGCUCACCUCUCUUUCUGUCAGU	CCAGAGAGACAGAGAGGGGGGCC
464	ath-miR156b-5p	miR156	TCONS_00027698	M1	5	15.716	1	20	440	459	UGACAGAAGAGAGUGAGCAC	CUGCUAGACUUGUUCUGUCA
465	ath-miR158b	miR158	TCONS_00040051	M1	5	18.596	1	20	465	483	CCCCAAAUGUAGACAAAGCA	CGUUUUGCAUA-GUUUGGGG
466	ath-miR164b-5p	miR164	TCONS_00051183	M1	5	12.059	1	21	2045	2065	UGGAGAAGCAGGGCACGUGCA	AUCACUUUUCCUGUUUCUUUU
467	ath-miR164b-5p	miR164	TCONS_00049251	M1	5	11.814	1	21	1004	1024	UGGAGAAGCAGGGCACGUGCA	CGCUCUUGCGCUUUUUCUUCA
468	ath-miR167b	miR167	TCONS_00052558	M1	5	8.054	1	21	354	374	UGAAGCUGCCAGCAUGAUCUA	UCGCUCAUGUUAUUAGUUUUA
469	ath-miR171b-5p	miR171	TCONS_00039225	M1	5	17.79	1	21	309	329	AGAUAUUAGUGCGGUUCAAUC	GUUUGAUCUGUCCUGAUUUCU
470	ath-miR319b	miR319	TCONS_00043820	M1	5	15.539	1	21	918	938	UUGGACUGAAGGGAGCUCCCU	AUGCAUUUGCUUUUAGUUCAA
471	ath-miR399b	miR399	TCONS_00003276	M1	5	13.366	1	21	535	555	UGCCAAAGGAGAGUUGCCCUG	UUGGACUAAUCUCCUAUGGUA
472	ath-miR773b-3p	miR773	TCONS_00043820	M1	5	16.224	1	21	365	385	UUUGAUUCCAGCUUUUGUCUC	UGCAUUAAAUGUGGAAUCAAG
473	ath-miR826b	miR826	TCONS_00051183	M1	5	21.781	1	21	2700	2720	UGGUUUUGGACACGUGAAAAU	GGUUUUAGGUAUCUAAGAUCU
474	ath-miR854b	miR854	TCONS_00051183	M1	5	6.719	1	21	2536	2556	GAUGAGGAUAGGGAGGAGGAG	CUCCUCUUCCCUUCCCUUCUU
475	ath-miR854b	miR854	TCONS_00004175	M1	5	11.652	1	21	189	209	GAUGAGGAUAGGGAGGAGGAG	CCUAUCAUCCCUGUCCUUAUA
476	ath-miR774a	miR774	TCONS_00059441	M6	3	18.731	1	21	1397	1417	UUGGUUACCCAUAUGGCCAUC	GGCGGCAAUCUGGGUAACCAA
477	ath-miR833a-5p	miR833	TCONS_00017303	M6	3.5	7.927	1	22	1073	1093	UGUUUGUUGUACUCGGUCUAGU	UAAAGACC-AUUACGACAAACA
478	ath-miR157a-5p	miR157	TCONS_00001436	M6	4	5.529	1	21	516	536	UUGACAGAAGAUAGAGAGCAC	UCUCUCUCUAUCAUCGGUCGA
479	ath-miR393a-3p	miR393	TCONS_00052559	M6	4	16.698	1	21	647	666	AUCAUGCUAUCUCUUUGGAUU	UAUUUAAUGAG-UAGCAUGAU
480	ath-miR447a.2-3p	miR447	TCONS_00047756	M6	4	17.807	1	21	571	591	UAUGGAAGAAAUUGUAGUAUU	ACCACCACAGUUUUUUUCAUG
481	ath-miR833a-3p	miR833	TCONS_00001436	M6	4	18.896	1	22	1301	1321	UAGACCGAUGUCAACAAACAAG	ACAGUUUGGUGA-AUCGGUCUC
482	ath-miR841a-3p	miR841	TCONS_00030975	M6	4	12.744	1	21	2736	2756	AUUUCUAGUGGGUCGUAUUCA	GUAUUAUAGCCCAUUGGAAAU
483	ath-miR854a	miR854	TCONS_00025569	M6	4	14.424	1	21	1042	1062	GAUGAGGAUAGGGAGGAGGAG	CUCCACUUCUCUCACCUCAUC
484	ath-miR162a-5p	miR162	TCONS_00040625	M6	4.5	23.482	1	22	79	100	UGGAGGCAGCGGUUCAUCGAUC	UCUCUGAGAGUCGCCGCCUCCA
485	ath-miR167a-3p	miR167	TCONS_00025569	M6	4.5	14.928	1	21	369	389	GAUCAUGUUCGCAGUUUCACC	GGUUAAAUUGUGACUGUGAUU
486	ath-miR394a	miR394	TCONS_00000914	M6	4.5	15.05	1	20	1461	1480	UUGGCAUUCUGUCCACCUCC	GGAGGUGGAUCCAAGGUCAA
487	ath-miR398a-5p	miR398	TCONS_00030975	M6	4.5	19.552	1	21	1126	1146	AAGGAGUGGCAUGUGAACACA	CAUUUUCCUAUGCUGUUCUUU
488	ath-miR841a-3p	miR841	TCONS_00036371	M6	4.5	10.43	1	21	989	1009	AUUUCUAGUGGGUCGUAUUCA	UGAAUGUCAUCAACUGGAGAU
489	ath-miR841a-3p	miR841	TCONS_00017303	M6	4.5	17.809	1	21	896	916	AUUUCUAGUGGGUCGUAUUCA	GUAAUAAAAUCUUUUAGAAAU
490	ath-miR854a	miR854	TCONS_00001436	M6	4.5	3.823	1	21	1066	1086	GAUGAGGAUAGGGAGGAGGAG	CUCUUUCUUUCUUUCUUUGUC
491	ath-miR854a	miR854	TCONS_00025569	M6	4.5	10.516	1	21	91	111	GAUGAGGAUAGGGAGGAGGAG	GUUCUCUUCUUCAUCCUCUUC
492	ath-miR854a	miR854	TCONS_00052559	M6	4.5	7.656	1	21	760	780	GAUGAGGAUAGGGAGGAGGAG	UCUCUUUUCCAUAUCCACAUU
493	ath-miR854a	miR854	TCONS_00019345	M6	4.5	14.257	1	21	171	191	GAUGAGGAUAGGGAGGAGGAG	GCACUGCUCCCUCGCCUCGUC
494	ath-miR854a	miR854	TCONS_00045336	M6	4.5	8.465	1	21	150	170	GAUGAGGAUAGGGAGGAGGAG	UACUUCCCCCAUAGUCUUAUC
495	ath-miR156a-3p	miR156	TCONS_00052975	M6	5	21.296	1	22	247	268	GCUCACUGCUCUUUCUGUCAGA	UCUAAACGGGAUAGCAGUGAGC
496	ath-miR156a-3p	miR156	TCONS_00003576	M6	5	21.916	1	22	183	203	GCUCACUGCUCUUUCUGUCAGA	AGAGAGAGAGAGAG-AGAGAGC
497	ath-miR158a-3p	miR158	TCONS_00038251	M6	5	16.517	1	20	747	766	UCCCAAAUGUAGACAAAGCA	AACUUCGUUAACCUUUGGGG
498	ath-miR158a-3p	miR158	TCONS_00001436	M6	5	18.566	1	20	1016	1035	UCCCAAAUGUAGACAAAGCA	GGGUCUGUAUUCAUUUGGGU
499	ath-miR159a	miR159	TCONS_00025569	M6	5	19.137	1	21	1103	1123	UUUGGAUUGAAGGGAGCUCUA	AAUAGCCCUUUUAAGUCUAAA
500	ath-miR164a	miR164	TCONS_00020788	M6	5	11.068	1	21	92	112	UGGAGAAGCAGGGCACGUGCA	CCUGCUUGUCCUGCUCCUCCC
501	ath-miR165a-5p	miR165	TCONS_00004568	M6	5	15.515	1	21	232	252	GGAAUGUUGUCUGGAUCGAGG	ACACGUUUCAUUCAACAUUCU
502	ath-miR169a-5p	miR169	TCONS_00052975	M6	5	11.646	1	21	655	675	CAGCCAAGGAUGACUUGCCGA	CUGGCAACUGAUCCUUUCCUG
503	ath-miR172a	miR172	TCONS_00017303	M6	5	10.383	1	21	651	671	AGAAUCUUGAUGAUGCUGCAU	CAUAGGCAGCAUCAAGAUUAU
504	ath-miR172a	miR172	TCONS_00004669	M6	5	21.166	1	21	1953	1972	AGAAUCUUGAUGAUGCUGCAU	GAGCAGUAUU-UCAUGAUUUU
505	ath-miR393a-3p	miR393	TCONS_00017303	M6	5	10.208	1	21	675	696	AUCAUGCUAUCUCUUUG-GAUU	CAUCACAAACAGAUAACAUGGU
506	ath-miR396a-5p	miR396	TCONS_00017303	M6	5	13.873	1	21	1434	1454	UUCCACAGCUUUCUUGAACUG	CAGUUUAAUAAAAUUGUGCAG
507	ath-miR447a-3p	miR447	TCONS_00052975	M6	5	16.514	1	22	481	502	UUGGGGACGAGAUGUUUUGUUG	UAGAAAGCCAUCACGUCCUUAG
508	ath-miR447a-3p	miR447	TCONS_00030975	M6	5	10.573	1	22	3398	3419	UUGGGGACGAGAUGUUUUGUUG	GUUCAAAGCAUUUCCUCUACAU
509	ath-miR447a-3p	miR447	TCONS_00030975	M6	5	13.834	1	22	2192	2213	UUGGGGACGAGAUGUUUUGUUG	AUGCAAAGCAUCACCUUCUGAA
510	ath-miR447a.2-3p	miR447	TCONS_00017303	M6	5	12.699	1	21	85	105	UAUGGAAGAAAUUGUAGUAUU	CGCUCUACCGUUUUUUCCAUU
511	ath-miR773a	miR773	TCONS_00004669	M6	5	12.928	1	21	889	909	UUUGCUUCCAGCUUUUGUCUC	CAGAGAAACCCUGGAAUUAAA
512	ath-miR773a	miR773	TCONS_00030766	M6	5	21.528	1	21	336	356	UUUGCUUCCAGCUUUUGUCUC	CGGAUAGAAGGAAGAAGCGAG
513	ath-miR774a	miR774	TCONS_00017303	M6	5	12.848	1	21	883	903	UUGGUUACCCAUAUGGCCAUC	GGUGGCCUUCUGUGUAAUAAA
514	ath-miR774a	miR774	TCONS_00011961	M6	5	11.918	1	21	18	38	UUGGUUACCCAUAUGGCCAUC	UUUCGUCAAGUGGGUAAGUAA
515	ath-miR781a	miR781	TCONS_00004669	M6	5	11.451	1	21	2223	2243	UUAGAGUUUUCUGGAUACUUA	UAUAUAUCAAGAAGACUCAAA
516	ath-miR781a	miR781	TCONS_00036371	M6	5	16.652	1	21	1487	1507	UUAGAGUUUUCUGGAUACUUA	UAUUUCUCCUGAAAGCUCUGA
517	ath-miR826a	miR826	TCONS_00059441	M6	5	22.226	1	21	1283	1303	UAGUCCGGUUUUGGAUACGUG	UCUCUCUCUAAAACUGGGCUG
518	ath-miR833a-5p	miR833	TCONS_00030766	M6	5	16.37	1	22	676	697	UGUUUGUUGUACUCGGUCUAGU	UCAAGAAUGAAUGUAAUGGACA
519	ath-miR841a-3p	miR841	TCONS_00030975	M6	5	20.368	1	21	667	686	AUUUCUAGUGGGUCGUAUUCA	UGAAUACUACCCAC-AGAAAC
520	ath-miR841a-3p	miR841	TCONS_00025477	M6	5	18.973	1	21	891	911	AUUUCUAGUGGGUCGUAUUCA	UCAAUGCCGCCCACAACAAAU
521	ath-miR854a	miR854	TCONS_00020788	M6	5	2.862	1	21	12	32	GAUGAGGAUAGGGAGGAGGAG	UCCCUUCUCCCUGUUGUUCUC
522	ath-miR854a	miR854	TCONS_00030975	M6	5	8.149	1	21	161	181	GAUGAGGAUAGGGAGGAGGAG	UCCCUCCGCCCUUUUCUCAAU
523	ath-miR854a	miR854	TCONS_00038251	M6	5	11.318	1	21	1198	1217	GAUGAGGAUAGGGAGGAGGAG	UUUCUCCACC-UGUCUUCAUU
524	ath-miR858a	miR858	TCONS_00035716	M6	5	19.691	1	21	417	437	UUUCGUUGUCUGUUCGACCUU	GAGAUCGAAGAGCUGGCGAGA
525	ath-miR858a	miR858	TCONS_00004669	M6	5	24.002	1	21	1777	1797	UUUCGUUGUCUGUUCGACCUU	UUGGUAGAGCAGAGGACUGAA
526	ath-miR159a	miR159	TCONS_00045513	M5	4	19.247	1	21	339	359	UUUGGAUUGAAGGGAGCUCUA	UGGAGCGUCCUUCAAUCAGGA
527	ath-miR390a-5p	miR390	TCONS_00008450	M5	4	24.287	1	21	325	345	AAGCUCAGGAGGGAUAGCGCC	CACGUUUUCUCUCUUGAGCAU
528	ath-miR393a-5p	miR393	TCONS_00033722	M5	4	24.763	1	22	1823	1844	UCCAAAGGGAUCGCAUUGAUCC	AGCAAGAUGUGAUCCCUUUGGU
529	ath-miR393a-5p	miR393	TCONS_00045513	M5	4	20.717	1	22	285	306	UCCAAAGGGAUCGCAUUGAUCC	UUCUCAAAGUGGACGCUUUGGA
530	ath-miR393a-5p	miR393	TCONS_00045512	M5	4	20.018	1	22	299	320	UCCAAAGGGAUCGCAUUGAUCC	UUCUCAAAGUGGACGCUUUGGA
531	ath-miR395a	miR395	TCONS_00045513	M5	4	9.878	1	21	571	591	CUGAAGUGUUUGGGGGAACUC	AUGUAUCCCCAAACACUCUGG
532	ath-miR171a-3p	miR171	TCONS_00040239	M5	4.5	18.337	1	21	191	211	UGAUUGAGCCGCGCCAAUAUC	CUGAUUGGCGCAGCUCUGUUA
533	ath-miR393a-5p	miR393	TCONS_00029943	M5	4.5	19.597	1	22	547	568	UCCAAAGGGAUCGCAUUGAUCC	CGUUGAAUGCCAUCGUUUUGGU
534	ath-miR398a-5p	miR398	TCONS_00057092	M5	4.5	19.446	1	21	672	693	AAGGAGUGGCA-UGUGAACACA	CGUGUUCUUAGUGUCACUUCUU
535	ath-miR781a	miR781	TCONS_00045512	M5	4.5	11.848	1	21	570	589	UUAGAGUUUUCUGGAUACUUA	CAAAUA-CUAGAUAACUCUAA
536	ath-miR781a	miR781	TCONS_00018793	M5	4.5	13.003	1	21	1106	1126	UUAGAGUUUUCUGGAUACUUA	AUGGUUUCCAAGUGACUCUAA
537	ath-miR833a-5p	miR833	TCONS_00044954	M5	4.5	23.484	1	22	78	99	UGUUUGUUGUACUCGGUCUAGU	AAGAGGUUGGAUACAAUAAAUG
538	ath-miR854a	miR854	TCONS_00057092	M5	4.5	19.134	1	21	1478	1498	GAUGAGGAUAGGGAGGAGGAG	GUUUUCUUAUUUAUUCUCAUU
539	ath-miR854a	miR854	TCONS_00045706	M5	4.5	12.414	1	21	806	826	GAUGAGGAUAGGGAGGAGGAG	AACCUGCCUUCUGUUUUCAUC
540	ath-miR156a-3p	miR156	TCONS_00057092	M5	5	12.414	1	22	195	216	GCUCACUGCUCUUUCUGUCAGA	UCGGAUGGGAAGGGGGGUGGGA
541	ath-miR156a-3p	miR156	TCONS_00018793	M5	5	19.439	1	22	272	292	GCUCACUGCUCUUUCUGUCAGA	AGAGAUAGAGAGAG-AGAGAGU
542	ath-miR158a-5p	miR158	TCONS_00033722	M5	5	24.532	1	21	4656	4676	CUUUGUCUACAAUUUUGGAAA	UGUCCAUAAUCAAGGGCAAAG
543	ath-miR162a-5p	miR162	TCONS_00035190	M5	5	20.664	1	22	625	646	UGGAGGCAGCGGUUCAUCGAUC	GUAUGAUAGAUCGUCGUCUUCA
544	ath-miR164a	miR164	TCONS_00045513	M5	5	16.979	1	21	161	181	UGGAGAAGCAGGGCACGUGCA	CGCGCAUGCCAUUUUUUUCCG
545	ath-miR164a	miR164	TCONS_00045512	M5	5	16.979	1	21	175	195	UGGAGAAGCAGGGCACGUGCA	CGCGCAUGCCAUUUUUUUCCG
546	ath-miR164a	miR164	TCONS_00035190	M5	5	11.555	1	21	397	417	UGGAGAAGCAGGGCACGUGCA	CCCCCGCCCUCCGCUUCUCCG
547	ath-miR169a-3p	miR169	TCONS_00055090	M5	5	19.32	1	20	167	186	GGCAAGUUGUCCUUGGCUAC	AUCGUGAAGGAUGGCUUGUU
548	ath-miR169a-5p	miR169	TCONS_00033722	M5	5	16.795	1	21	4261	4281	CAGCCAAGGAUGACUUGCCGA	UUGACCAUUGUUCCUUGGCUG
549	ath-miR172a	miR172	TCONS_00033722	M5	5	20.378	1	21	2549	2569	AGAAUCUUGAUGAUGCUGCAU	AUUUAAGAUCAUCAUGAUUCU
550	ath-miR393a-5p	miR393	TCONS_00033722	M5	5	18.849	1	22	1395	1416	UCCAAAGGGAUCGCAUUGAUCC	CUGCAGAUGGGCUUCCUUUGGA
551	ath-miR394a	miR394	TCONS_00033722	M5	5	13.839	1	20	5292	5311	UUGGCAUUCUGUCCACCUCC	AGAGCUGGUAAAGAUGUCAA
552	ath-miR395a	miR395	TCONS_00033722	M5	5	13.579	1	21	1138	1157	CUGAAGUGUUUGGGGGAACUC	UAGUUCACACAGA-ACUUUAG
553	ath-miR398a-5p	miR398	TCONS_00033722	M5	5	16.317	1	21	4766	4786	AAGGAGUGGCAUGUGAACACA	CUUGCUUAGGUGCCAUUCUUC
554	ath-miR447a-3p	miR447	TCONS_00044954	M5	5	6.837	1	22	303	323	UUGGGGACGAGAUGUUUUGUUG	CACCAAAUCAUUUA-UCCCCAG
555	ath-miR447a.2-3p	miR447	TCONS_00033722	M5	5	14.952	1	21	138	158	UAUGGAAGAAAUUGUAGUAUU	AAUAAAAUGAUUACUUCUAUG
556	ath-miR447a.2-3p	miR447	TCONS_00036323	M5	5	13.485	1	21	846	866	UAUGGAAGAAAUUGUAGUAUU	AUUGUUAUCAUUUCUGCCAUU
557	ath-miR773a	miR773	TCONS_00033722	M5	5	12.548	1	21	5403	5423	UUUGCUUCCAGCUUUUGUCUC	AGGAUGAAAGCUGAGAUUAGA
558	ath-miR826a	miR826	TCONS_00033722	M5	5	13.132	1	21	641	661	UAGUCCGGUUUUGGAUACGUG	AUAGUGGCCUAAACCAGACUA
559	ath-miR841a-5p	miR841	TCONS_00033722	M5	5	10.413	1	21	4891	4910	UACGAGCCACUUGAAACUGAA	AAUAGUCUCAAA-GGUUCGUA
560	ath-miR854a	miR854	TCONS_00033722	M5	5	10.851	1	21	2314	2334	GAUGAGGAUAGGGAGGAGGAG	AGCUUUUUCUCACUCCUUAUU
561	ath-miR858a	miR858	TCONS_00033722	M5	5	13.558	1	21	4116	4136	UUUCGUUGUCUGUUCGACCUU	UUAAUCGAAUGGAUAGUGGAA
562	ath-miR858a	miR858	TCONS_00057092	M5	5	15.992	1	21	543	563	UUUCGUUGUCUGUUCGACCUU	UCGCUCUCGUAGACAACGAAC
563	ath-miR319a	miR319	TCONS_00053281	M4	4	23.004	1	21	405	425	UUGGACUGAAGGGAGCUCCCU	UGGCAGCUCUCUGCAGUUUGA
564	ath-miR159a	miR159	TCONS_00004420	M4	4.5	11.283	1	21	373	393	UUUGGAUUGAAGGGAGCUCUA	GCGGGCGUCCUGUAAUUUAAA
565	ath-miR164a	miR164	TCONS_00053331	M4	4.5	17.576	1	21	452	472	UGGAGAAGCAGGGCACGUGCA	GACGCCAGGCUUGUUUCUCCA
566	ath-miR841a-3p	miR841	TCONS_00036372	M4	4.5	10.43	1	21	1054	1074	AUUUCUAGUGGGUCGUAUUCA	UGAAUGUCAUCAACUGGAGAU
567	ath-miR158a-3p	miR158	TCONS_00003646	M4	5	15.202	1	20	511	530	UCCCAAAUGUAGACAAAGCA	GUUUUUGUUUACAUUAGAGA
568	ath-miR158a-3p	miR158	TCONS_00003646	M4	5	17.067	1	20	841	860	UCCCAAAUGUAGACAAAGCA	CUCUUUGCUGAUAUUUGGGU
569	ath-miR158a-3p	miR158	TCONS_00000064	M4	5	20.534	1	20	166	185	UCCCAAAUGUAGACAAAGCA	AGAUUUUUUUUUUUUUGGGA
570	ath-miR160a-3p	miR160	TCONS_00027933	M4	5	18.124	1	21	52	72	GCGUAUGAGGAGCCAUGCAUA	GCUUCAUGCCGCCUGGUACGC
571	ath-miR162a-3p	miR162	TCONS_00036372	M4	5	18.026	1	21	3214	3234	UCGAUAAACCUCUGCAUCCAG	CACGAUGCAAAGGCUUAUUUA
572	ath-miR164a	miR164	TCONS_00053331	M4	5	7.732	1	21	397	417	UGGAGAAGCAGGGCACGUGCA	CUCAUCUGCCCCACUUCUCUC
573	ath-miR395a	miR395	TCONS_00058023	M4	5	19.192	1	21	165	185	CUGAAGUGUUUGGGGGAACUC	CAGGUCUCUCAAUCAUUACAG
574	ath-miR396a-5p	miR396	TCONS_00003646	M4	5	9.936	1	21	486	506	UUCCACAGCUUUCUUGAACUG	UUUUUUAAAAUACCUGUGGGA
575	ath-miR447a-3p	miR447	TCONS_00053281	M4	5	21.374	1	22	1241	1262	UUGGGGACGAGAUGUUUUGUUG	UUGCCAGAGAUCUUGUCUGCAA
576	ath-miR773a	miR773	TCONS_00029246	M4	5	22.225	1	21	429	449	UUUGCUUCCAGCUUUUGUCUC	CAGUGGAGAUUUGGAAGCAAG
577	ath-miR781a	miR781	TCONS_00036372	M4	5	16.652	1	21	1552	1572	UUAGAGUUUUCUGGAUACUUA	UAUUUCUCCUGAAAGCUCUGA
578	ath-miR841a-5p	miR841	TCONS_00053331	M4	5	19.338	1	21	100	120	UACGAGCCACUUGAAACUGAA	UUCGGUUUUAAGCUGUUCGCA
579	ath-miR854a	miR854	TCONS_00003646	M4	5	13.147	1	21	1744	1764	GAUGAGGAUAGGGAGGAGGAG	CAUCUUCUUCAUAUUUUCCUC
580	ath-miR854a	miR854	TCONS_00040458	M3	3	22.032	1	21	32	52	GAUGAGGAUAGGGAGGAGGAG	CUCCUCCUCUCUGUCUUCUUC
581	ath-miR390a-3p	miR390	TCONS_00044330	M3	3.5	18.123	1	21	3771	3791	CGCUAUCCAUCCUGAGUUUCA	CCAAAUAGAGGAUGGAUGGUG
582	ath-miR854a	miR854	TCONS_00060529	M3	4	5.434	1	21	2	22	GAUGAGGAUAGGGAGGAGGAG	GUCAUCGUCCCCUUCCUCAUC
583	ath-miR158a-5p	miR158	TCONS_00044330	M3	4.5	14.243	1	21	3928	3948	CUUUGUCUACAAUUUUGGAAA	GGCUUAGGAUUGAGGACAAAG
584	ath-miR165a-5p	miR165	TCONS_00059620	M3	4.5	7.342	1	21	1191	1211	GGAAUGUUGUCUGGAUCGAGG	AGUCCGCCCAGAUAUCAUUCC
585	ath-miR394a	miR394	TCONS_00044330	M3	4.5	9.867	1	20	3756	3774	UUGGCAUUCUGUCCACCUCC	AGAGG-GGAGAUGAUGCCAA
586	ath-miR397a	miR397	TCONS_00044330	M3	4.5	16.145	1	21	886	906	UCAUUGAGUGCAGCGUUGAUG	CUUGAGCGAUGCGUUCAAUGU
587	ath-miR157a-5p	miR157	TCONS_00040458	M3	5	23.889	1	21	35	54	UUGACAGAAGAUAGAGAGCAC	CUCCUCUCUGUCUUCU-UCGA
588	ath-miR160a-5p	miR160	TCONS_00059620	M3	5	18.901	1	21	237	260	UGCCUGGCUC---CCUGUAUGCCA	AGGCAGACAGGAUGGAGCCAGGCA
589	ath-miR167a-3p	miR167	TCONS_00040458	M3	5	15.142	1	21	737	757	GAUCAUGUUCGCAGUUUCACC	UAGGAACCUGUGGAUAUAAUC
590	ath-miR172a	miR172	TCONS_00044330	M3	5	10.569	1	21	5878	5898	AGAAUCUUGAUGAUGCUGCAU	UACCAUCAAAAUUGAGAUUCU
591	ath-miR397a	miR397	TCONS_00044330	M3	5	14.191	1	21	4605	4626	UCAUUGAGUGCA-GCGUUGAUG	AGUCAAUGAAUGAAUUCAAUGA
592	ath-miR447a.2-3p	miR447	TCONS_00036795	M3	5	10.847	1	21	589	608	UAUGGAAGAAAUUGUAGUAUU	AAUAUUGCG-UUGCUUCCGUA
593	ath-miR841a-3p	miR841	TCONS_00044330	M3	5	14.426	1	21	3708	3728	AUUUCUAGUGGGUCGUAUUCA	CAAAUUUGACACACUUGAGGU
594	ath-miR841a-3p	miR841	TCONS_00052338	M2	3	13.888	1	21	236	256	AUUUCUAGUGGGUCGUAUUCA	CCAAUACCAAUCAUUAGAAAU
595	ath-miR390a-3p	miR390	TCONS_00044328	M2	3.5	18.123	1	21	3117	3137	CGCUAUCCAUCCUGAGUUUCA	CCAAAUAGAGGAUGGAUGGUG
596	ath-miR158a-3p	miR158	TCONS_00023850	M2	4	20.244	1	20	35	54	UCCCAAAUGUAGACAAAGCA	CGAUUUGUCAUUGUUUGGGA
597	ath-miR162a-5p	miR162	TCONS_00014718	M2	4	22.868	1	22	117	138	UGGAGGCAGCGGUUCAUCGAUC	CGGCGAUGAACCGGGGCUUCUU
598	ath-miR165a-5p	miR165	TCONS_00010650	M2	4	18.678	1	21	2118	2138	GGAAUGUUGUCUGGAUCGAGG	ACUUGAUCCAGACAUCAUCUC
599	ath-miR395a	miR395	TCONS_00019454	M2	4	19.193	1	21	335	355	CUGAAGUGUUUGGGGGAACUC	CUCUUCUCACAAGAACUUCAG
600	ath-miR447a-3p	miR447	TCONS_00022659	M2	4	14.348	1	22	1411	1432	UUGGGGACGAGAUGUUUUGUUG	ACUGAAAACGUCCCUUCCCUAA
601	ath-miR781a	miR781	TCONS_00046763	M2	4	15.125	1	21	711	731	UUAGAGUUUUCUGGAUACUUA	UAUGUAACCAGGAAAUUUUGA
602	ath-miR781a	miR781	TCONS_00004830	M2	4	11.595	1	21	673	693	UUAGAGUUUUCUGGAUACUUA	AAAGUAUUCUGGAAACUUGAA
603	ath-miR833a-5p	miR833	TCONS_00038060	M2	4	16.931	1	22	477	498	UGUUUGUUGUACUCGGUCUAGU	GGAGGGCAGAAUAUAACAAAUA
604	ath-miR854a	miR854	TCONS_00018576	M2	4	7.421	1	21	691	711	GAUGAGGAUAGGGAGGAGGAG	CUCCUCCUCCUCCUCCUCCUC
605	ath-miR157a-3p	miR157	TCONS_00022659	M2	4.5	9.587	1	21	305	325	GCUCUCUAGCCUUCUGUCAUC	GGUGUCAGGAGGGAGGAGAGU
606	ath-miR158a-5p	miR158	TCONS_00045723	M2	4.5	11.797	1	21	31	51	CUUUGUCUACAAUUUUGGAAA	AUUCUAAAUCUGUGGGCAAAU
607	ath-miR158a-5p	miR158	TCONS_00017275	M2	4.5	13.419	1	21	255	275	CUUUGUCUACAAUUUUGGAAA	GAAUUAAAAUUGUCGACAGAA
608	ath-miR158a-5p	miR158	TCONS_00044328	M2	4.5	14.243	1	21	3274	3294	CUUUGUCUACAAUUUUGGAAA	GGCUUAGGAUUGAGGACAAAG
609	ath-miR167a-3p	miR167	TCONS_00022659	M2	4.5	18.405	1	21	499	519	GAUCAUGUUCGCAGUUUCACC	GUUGAGAUUACUAAGAUGAUC
610	ath-miR390a-3p	miR390	TCONS_00017275	M2	4.5	12.598	1	21	221	241	CGCUAUCCAUCCUGAGUUUCA	UUGAACUCAUCAUUGGUAGUG
611	ath-miR394a	miR394	TCONS_00044328	M2	4.5	9.867	1	20	3102	3120	UUGGCAUUCUGUCCACCUCC	AGAGG-GGAGAUGAUGCCAA
612	ath-miR396a-3p	miR396	TCONS_00059333	M2	4.5	11.637	1	21	2640	2660	GUUCAAUAAAGCUGUGGGAAG	UAUUUGAUGAUUUUAUUGAAC
613	ath-miR397a	miR397	TCONS_00044328	M2	4.5	16.145	1	21	1130	1150	UCAUUGAGUGCAGCGUUGAUG	CUUGAGCGAUGCGUUCAAUGU
614	ath-miR833a-5p	miR833	TCONS_00038060	M2	4.5	13.163	1	22	101	122	UGUUUGUUGUACUCGGUCUAGU	UGAGGGCAGAAUAUAACAAGUA
615	ath-miR833a-5p	miR833	TCONS_00058955	M2	4.5	20.966	1	22	196	218	UGUUUGUUG-UACUCGGUCUAGU	CCGACGCCGAGUAACAACAGGCA
616	ath-miR841a-3p	miR841	TCONS_00036370	M2	4.5	10.43	1	21	987	1007	AUUUCUAGUGGGUCGUAUUCA	UGAAUGUCAUCAACUGGAGAU
617	ath-miR156a-3p	miR156	TCONS_00010650	M2	5	22.057	1	22	147	168	GCUCACUGCUCUUUCUGUCAGA	AACAGCAGAAAGGUCGGUGGGG
618	ath-miR156a-3p	miR156	TCONS_00045723	M2	5	23.777	1	22	123	144	GCUCACUGCUCUUUCUGUCAGA	AUAUACAGAGAGAGGAGGGAGA
619	ath-miR156a-3p	miR156	TCONS_00019298	M2	5	6.973	1	22	188	208	GCUCACUGCUCUUUCUGUCAGA	AGAGAGAGAGAGAG-AGAGAGC
620	ath-miR156a-5p	miR156	TCONS_00025133	M2	5	8.894	1	20	215	234	UGACAGAAGAGAGUGAGCAC	CUGUUCACACUCAUCUUUCC
621	ath-miR158a-5p	miR158	TCONS_00004830	M2	5	14.147	1	21	404	424	CUUUGUCUACAAUUUUGGAAA	AGGCCAAAAUUUUAGAUGGCG
622	ath-miR159a	miR159	TCONS_00014718	M2	5	19.548	1	21	128	147	UUUGGAUUGAAGGGAGCUCUA	CGGGGCUUC-UUCGAUCCGAC
623	ath-miR159a	miR159	TCONS_00035543	M2	5	15.6	1	21	649	668	UUUGGAUUGAAGGGAGCUCUA	CAGA-UUCCCAGCAAUCCAGA
624	ath-miR159a	miR159	TCONS_00058018	M2	5	9.984	1	21	1225	1245	UUUGGAUUGAAGGGAGCUCUA	AGGAGUUUACUCGUAUCCAAA
625	ath-miR165a-5p	miR165	TCONS_00058955	M2	5	12.557	1	21	582	602	GGAAUGUUGUCUGGAUCGAGG	GCCCGAUCUUGACAGUAUCCC
626	ath-miR166a-3p	miR166	TCONS_00004052	M2	5	14.249	1	21	163	183	UCGGACCAGGCUUCAUUCCCC	AUGGAGUUAUUCAUGGUCCGG
627	ath-miR168a-5p	miR168	TCONS_00018576	M2	5	18.908	1	21	737	757	UCGCUUGGUGCAGGUCGGGAA	ACCCUGAUCUCUGCCAGGAGA
628	ath-miR168a-5p	miR168	TCONS_00044145	M2	5	19.996	1	21	231	251	UCGCUUGGUGCAGGUCGGGAA	ACCCUGACCUGUUUCGACUGA
629	ath-miR171a-3p	miR171	TCONS_00059333	M2	5	17.439	1	21	1792	1812	UGAUUGAGCCGCGCCAAUAUC	UUUUUUGGCUAGGUUUAAUUG
630	ath-miR172a	miR172	TCONS_00004830	M2	5	21.938	1	21	1283	1303	AGAAUCUUGAUGAUGCUGCAU	CUGAAGUGUCAUUCAUAUUCU
631	ath-miR172a	miR172	TCONS_00045715	M2	5	15.972	1	21	511	531	AGAAUCUUGAUGAUGCUGCAU	CUGGAUCAUUUUUAGGAUUUU
632	ath-miR172a	miR172	TCONS_00044328	M2	5	10.569	1	21	5224	5244	AGAAUCUUGAUGAUGCUGCAU	UACCAUCAAAAUUGAGAUUCU
633	ath-miR319a	miR319	TCONS_00046744	M2	5	17.747	1	21	220	240	UUGGACUGAAGGGAGCUCCCU	AUGAAGCUCCUUCCAGUCAAU
634	ath-miR390a-3p	miR390	TCONS_00058955	M2	5	16.512	1	21	725	745	CGCUAUCCAUCCUGAGUUUCA	GUAAACUCAAAUUGGGCAGCG
635	ath-miR393a-3p	miR393	TCONS_00049684	M2	5	15.625	1	21	208	228	AUCAUGCUAUCUCUUUGGAUU	ACUUCACAAACAAAGUAUGAU
636	ath-miR395a	miR395	TCONS_00049684	M2	5	13.677	1	21	528	548	CUGAAGUGUUUGGGGGAACUC	GGGUUUGCAUAAACCCUUUAG
637	ath-miR397a	miR397	TCONS_00044328	M2	5	14.191	1	21	3951	3972	UCAUUGAGUGCA-GCGUUGAUG	AGUCAAUGAAUGAAUUCAAUGA
638	ath-miR399a	miR399	TCONS_00058775	M2	5	11.411	1	21	55	75	UGCCAAAGGAGAUUUGCCCUG	CAGGGCAAAUCUGAGUAGGCA
639	ath-miR447a-3p	miR447	TCONS_00031549	M2	5	16.307	1	22	216	237	UUGGGGACGAGAUGUUUUGUUG	ACGUAAAUCCUUGUGUCUCCAA
640	ath-miR773a	miR773	TCONS_00059240	M2	5	9.507	1	21	443	463	UUUGCUUCCAGCUUUUGUCUC	GAGUCAAUAGAUGGAAGUACA
641	ath-miR774a	miR774	TCONS_00058018	M2	5	14.225	1	21	844	864	UUGGUUACCCAUAUGGCCAUC	GAUGAGUAGAUGGCUAACUAA
642	ath-miR781a	miR781	TCONS_00036370	M2	5	16.652	1	21	1485	1505	UUAGAGUUUUCUGGAUACUUA	UAUUUCUCCUGAAAGCUCUGA
643	ath-miR833a-3p	miR833	TCONS_00025133	M2	5	24.938	1	22	894	915	UAGACCGAUGUCAACAAACAAG	UUUGGCUGUUGGCGUGGGUCUG
644	ath-miR833a-3p	miR833	TCONS_00010650	M2	5	21.132	1	22	1894	1915	UAGACCGAUGUCAACAAACAAG	AGCCUUGGAUGCCCUCGGUCUA
645	ath-miR833a-5p	miR833	TCONS_00001965	M2	5	14.801	1	22	652	673	UGUUUGUUGUACUCGGUCUAGU	UAUAGAUUCUGUGUUACAAACA
646	ath-miR841a-3p	miR841	TCONS_00052338	M2	5	14.588	1	21	313	333	AUUUCUAGUGGGUCGUAUUCA	CCUAUACAAACAAUUAGAGAU
647	ath-miR841a-3p	miR841	TCONS_00044328	M2	5	14.426	1	21	3054	3074	AUUUCUAGUGGGUCGUAUUCA	CAAAUUUGACACACUUGAGGU
648	ath-miR854a	miR854	TCONS_00025098	M2	5	17.165	1	21	110	130	GAUGAGGAUAGGGAGGAGGAG	CUCCUCAUCUCGAUCCACAUG
649	ath-miR854a	miR854	TCONS_00001938	M2	5	23.503	1	21	154	174	GAUGAGGAUAGGGAGGAGGAG	CUCCAUUUCCCCGUCCUCUUC
650	ath-miR858a	miR858	TCONS_00001965	M2	5	19.034	1	21	218	238	UUUCGUUGUCUGUUCGACCUU	CCGCUCGAAUAGCUAAAGGAA
651	ath-miR399a	miR399	TCONS_00003276	M1	4	13.366	1	21	535	555	UGCCAAAGGAGAUUUGCCCUG	UUGGACUAAUCUCCUAUGGUA
652	ath-miR833a-3p	miR833	TCONS_00001438	M1	4	18.563	1	22	401	421	UAGACCGAUGUCAACAAACAAG	ACAGUUUGGUGA-AUCGGUCUC
653	ath-miR158a-5p	miR158	TCONS_00039225	M1	4.5	15.36	1	21	131	151	CUUUGUCUACAAUUUUGGAAA	CAUUUAAAGUUGUUGGUAAAA
654	ath-miR165a-5p	miR165	TCONS_00046899	M1	4.5	19.43	1	21	316	336	GGAAUGUUGUCUGGAUCGAGG	UGUGGAUUCAUCUGACAUUCC
655	ath-miR169a-3p	miR169	TCONS_00028199	M1	4.5	23.549	1	20	707	726	GGCAAGUUGUCCUUGGCUAC	UGUGCCGAGGUCAGCUUGCU
656	ath-miR393a-3p	miR393	TCONS_00051183	M1	4.5	13.097	1	21	318	338	AUCAUGCUAUCUCUUUGGAUU	UAAUCAAAGUUAUAGCAUGAA
657	ath-miR395a	miR395	TCONS_00051183	M1	4.5	13.196	1	21	1465	1486	CUGAAGUGUU-UGGGGGAACUC	UGAUUCCCCCACAAGAUUUCAG
658	ath-miR398a-5p	miR398	TCONS_00049251	M1	4.5	7.631	1	21	1017	1037	AAGGAGUGGCAUGUGAACACA	UUUCUUCAACUGUAACUCCUU
659	ath-miR773a	miR773	TCONS_00049251	M1	4.5	17.703	1	21	372	392	UUUGCUUCCAGCUUUUGUCUC	UCGAUAAGAGUUGAAAGGAGA
660	ath-miR781a	miR781	TCONS_00002135	M1	4.5	11.003	1	21	89	109	UUAGAGUUUUCUGGAUACUUA	UAAGUAUGUAUCAAGCUCUAG
661	ath-miR854a	miR854	TCONS_00049251	M1	4.5	18.085	1	21	955	975	GAUGAGGAUAGGGAGGAGGAG	GCCUGCCUCCAUGUCCUCUUC
662	ath-miR854a	miR854	TCONS_00028199	M1	4.5	14.73	1	21	290	310	GAUGAGGAUAGGGAGGAGGAG	GCCCUCGUCGCUUUUCUUGUC
663	ath-miR156a-3p	miR156	TCONS_00049251	M1	5	17.343	1	22	511	532	GCUCACUGCUCUUUCUGUCAGA	GCACAUGGAGGGGGCAGAGAGC
664	ath-miR156a-5p	miR156	TCONS_00027698	M1	5	15.716	1	20	440	459	UGACAGAAGAGAGUGAGCAC	CUGCUAGACUUGUUCUGUCA
665	ath-miR164a	miR164	TCONS_00051183	M1	5	12.059	1	21	2045	2065	UGGAGAAGCAGGGCACGUGCA	AUCACUUUUCCUGUUUCUUUU
666	ath-miR164a	miR164	TCONS_00049251	M1	5	11.814	1	21	1004	1024	UGGAGAAGCAGGGCACGUGCA	CGCUCUUGCGCUUUUUCUUCA
667	ath-miR167a-5p	miR167	TCONS_00052558	M1	5	8.054	1	21	354	374	UGAAGCUGCCAGCAUGAUCUA	UCGCUCAUGUUAUUAGUUUUA
668	ath-miR171a-3p	miR171	TCONS_00046899	M1	5	17.572	1	21	508	528	UGAUUGAGCCGCGCCAAUAUC	GGCGUUACCUCGGUUCAAUCA
669	ath-miR319a	miR319	TCONS_00043820	M1	5	15.539	1	21	918	938	UUGGACUGAAGGGAGCUCCCU	AUGCAUUUGCUUUUAGUUCAA
670	ath-miR393a-3p	miR393	TCONS_00051183	M1	5	15.741	1	21	78	98	AUCAUGCUAUCUCUUUGGAUU	UUUCCAUGGUGAUGCUAUGAU
671	ath-miR393a-3p	miR393	TCONS_00051183	M1	5	13.711	1	21	1712	1732	AUCAUGCUAUCUCUUUGGAUU	UUUCCAAGUUGUUUGCGUGAU
672	ath-miR395a	miR395	TCONS_00016443	M1	5	11.871	1	21	350	370	CUGAAGUGUUUGGGGGAACUC	UAAUUUCCCCGCAUACUCCAG
673	ath-miR395a	miR395	TCONS_00050644	M1	5	12.011	1	21	756	776	CUGAAGUGUUUGGGGGAACUC	UUUUUUUCCAAAAUAAUUCAG
674	ath-miR395a	miR395	TCONS_00043820	M1	5	13.272	1	21	706	726	CUGAAGUGUUUGGGGGAACUC	CUAUUCCGUGAGAUAUUUCAG
675	ath-miR397a	miR397	TCONS_00029753	M1	5	17.825	1	21	1029	1049	UCAUUGAGUGCAGCGUUGAUG	UGUAAAUCUUGAACUUGAUGA
676	ath-miR397a	miR397	TCONS_00029751	M1	5	17.825	1	21	894	914	UCAUUGAGUGCAGCGUUGAUG	UGUAAAUCUUGAACUUGAUGA
677	ath-miR447a.2-3p	miR447	TCONS_00043820	M1	5	16.806	1	21	1185	1205	UAUGGAAGAAAUUGUAGUAUU	UCUACAACAAUUUUGUUAAUA
678	ath-miR773a	miR773	TCONS_00001581	M1	5	17.352	1	21	266	285	UUUGCUUCCAGCUUUUGUCUC	AAAAUAAAAGA-GGAAGUAAA
679	ath-miR854a	miR854	TCONS_00051183	M1	5	6.719	1	21	2536	2556	GAUGAGGAUAGGGAGGAGGAG	CUCCUCUUCCCUUCCCUUCUU
680	ath-miR854a	miR854	TCONS_00004175	M1	5	11.652	1	21	189	209	GAUGAGGAUAGGGAGGAGGAG	CCUAUCAUCCCUGUCCUUAUA
681	ath-miR779.2	miR779	TCONS_00025474	M6	3	15.068	1	21	245	265	UGAUUGGAAAUUUCGUUGACU	AGUAAGCGAAAUUUCCAAUUU
682	ath-miR161.2	miR161	TCONS_00030975	M6	3.5	22.001	1	21	3183	3203	UCAAUGCAUUGAAAGUGACUA	UAGACACUUUCUAUGGAUUGA
683	ath-miR779.1	miR779	TCONS_00004568	M6	4	24.724	1	21	4	24	UUCUGCUAUGUUGCUGCUCAU	GAGAGGCGCGACAUAGCGGGG
684	ath-miR779.2	miR779	TCONS_00004390	M6	4	8.216	1	21	849	868	UGAUUGGAAAUUUCGUUGACU	CCUCAAU-AAAUUUCCCAUCA
685	ath-miR779.2	miR779	TCONS_00004669	M6	4	6.856	1	21	60	79	UGAUUGGAAAUUUCGUUGACU	ACUCAACUAAAUU-CUAAUUA
686	ath-miR161.2	miR161	TCONS_00004669	M6	5	20.781	1	21	991	1011	UCAAUGCAUUGAAAGUGACUA	GAGUUAAUUGUAUUGCGUUGG
687	ath-miR779.1	miR779	TCONS_00017303	M6	5	7.769	1	21	1271	1290	UUCUGCUAUGUUGCUGCUCAU	UGGAUGAGCAAU-UAGUAGAA
688	ath-miR779.2	miR779	TCONS_00004669	M6	5	9.758	1	21	273	293	UGAUUGGAAAUUUCGUUGACU	UUUUGAUUUAAUUUUUAAUUA
689	ath-miR779.2	miR779	TCONS_00041822	M6	5	14.237	1	21	274	294	UGAUUGGAAAUUUCGUUGACU	CCUUACCGAAAAUUUUAAUUU
690	ath-miR779.2	miR779	TCONS_00001436	M6	5	10.135	1	21	1808	1828	UGAUUGGAAAUUUCGUUGACU	AAUCAUUGGGAAGUUCAAUCA
691	ath-miR780.2	miR780	TCONS_00030975	M6	5	18.766	1	21	977	997	UUCUUCGUGAAUAUCUGGCAU	AUAGCUGAAAUUUACGAAGGA
692	ath-miR780.2	miR780	TCONS_00059882	M6	5	18.72	1	21	276	296	UUCUUCGUGAAUAUCUGGCAU	GAGCCAGAUGUCCCCCAAGAU
693	ath-miR869.1	miR869	TCONS_00036371	M6	5	16.045	1	21	479	499	AUUGGUUCAAUUCUGGUGUUG	GCACAACACAACUGGGCUGAU
694	ath-miR869.2	miR869	TCONS_00004568	M6	5	15.28	1	21	989	1009	UCUGGUGUUGAGAUAGUUGAC	AUCAACUAUUUGGCUACCAAA
695	ath-miR869.2	miR869	TCONS_00047762	M6	5	16.069	1	19	1	18	UCUGGUGUUGAGAUAGUUG	CAAGUAUCUCA-UGCUGGA
696	ath-miR779.2	miR779	TCONS_00045013	M5	5	11.946	1	21	26	46	UGAUUGGAAAUUUCGUUGACU	UCUUAGUGAGGUUUGUAAUUA
697	ath-miR869.1	miR869	TCONS_00036367	M5	5	17.803	1	21	542	562	AUUGGUUCAAUUCUGGUGUUG	GCACAACACAACUGGGCUGAU
698	ath-miR869.2	miR869	TCONS_00021077	M5	5	14.237	1	21	282	302	UCUGGUGUUGAGAUAGUUGAC	CUUUACUGUCUCCACACUGGU
699	ath-miR779.1	miR779	TCONS_00053281	M4	5	11.504	1	21	1445	1465	UUCUGCUAUGUUGCUGCUCAU	GACAGUAGCGCCAUGGUAGAU
700	ath-miR779.1	miR779	TCONS_00029389	M4	5	23.932	1	21	17	36	UUCUGCUAUGUUGCUGCUCAU	AAGAGCCGCGAGA-AGCAGGA
701	ath-miR869.1	miR869	TCONS_00036372	M4	5	16.045	1	21	544	564	AUUGGUUCAAUUCUGGUGUUG	GCACAACACAACUGGGCUGAU
702	ath-miR161.2	miR161	TCONS_00060529	M3	4.5	18.857	1	21	502	522	UCAAUGCAUUGAAAGUGACUA	UUAUCAUUGUCACUGUGUUGA
703	ath-miR779.2	miR779	TCONS_00060529	M3	5	16.25	1	21	746	765	UGAUUGGAAAUUUCGUUGACU	UCUUGAUGAA-UUUCUGAUCG
704	ath-miR779.2	miR779	TCONS_00029196	M3	5	20.44	1	21	748	768	UGAUUGGAAAUUUCGUUGACU	UCUCCCCGGAUUUUUUAGUCA
705	ath-miR780.1	miR780	TCONS_00044330	M3	5	22.677	1	21	2150	2170	UCUAGCAGCUGUUGAGCAGGU	UCCAUCUGAACCGCUGCUGGG
706	ath-miR869.1	miR869	TCONS_00044330	M3	5	16.385	1	21	983	1003	AUUGGUUCAAUUCUGGUGUUG	CUGCGCUCGGAUUGGAACAAU
707	ath-miR869.2	miR869	TCONS_00029196	M3	5	8.639	1	21	396	416	UCUGGUGUUGAGAUAGUUGAC	CGUAGUUUUCUUAACACCCGG
708	ath-miR869.2	miR869	TCONS_00051848	M2	4	12.513	1	21	546	566	UCUGGUGUUGAGAUAGUUGAC	UUUUACAAUUUCAAUAUCAGA
709	ath-miR161.1	miR161	TCONS_00019454	M2	4.5	21.953	1	21	258	278	UGAAAGUGACUACAUCGGGGU	UUUCGGAUGCAGUCAUUUUUU
710	ath-miR869.1	miR869	TCONS_00017275	M2	4.5	11.903	1	21	210	230	AUUGGUUCAAUUCUGGUGUUG	AGAAAUGAGAAUUGAACUCAU
711	ath-miR869.2	miR869	TCONS_00018576	M2	4.5	10.867	1	21	230	249	UCUGGUGUUGAGAUAGUUGAC	GCCAAUU-UUUCAUCAUCAGA
712	ath-miR161.1	miR161	TCONS_00001938	M2	5	24.467	1	21	319	339	UGAAAGUGACUACAUCGGGGU	AGCUCGAGGUCGUCACUCUCC
713	ath-miR161.2	miR161	TCONS_00059333	M2	5	15.681	1	21	1481	1501	UCAAUGCAUUGAAAGUGACUA	GAAUUAUUUUUAGUAUAUUGA
714	ath-miR779.2	miR779	TCONS_00058955	M2	5	9.994	1	21	607	627	UGAUUGGAAAUUUCGUUGACU	CCUCAAAGAAUAUUCUAAUUC
715	ath-miR780.1	miR780	TCONS_00044328	M2	5	22.677	1	21	1496	1516	UCUAGCAGCUGUUGAGCAGGU	UCCAUCUGAACCGCUGCUGGG
716	ath-miR780.2	miR780	TCONS_00023928	M2	5	16.763	1	21	409	431	UUCUUCGUGA--AUAUCUGGCAU	CGCCCAGAGAUCGUCACGAAGAA
717	ath-miR780.2	miR780	TCONS_00014718	M2	5	23.819	1	21	94	114	UUCUUCGUGAAUAUCUGGCAU	UGCCCAGGUCUGCACGGGGGA
718	ath-miR869.1	miR869	TCONS_00035543	M2	5	19.161	1	21	609	629	AUUGGUUCAAUUCUGGUGUUG	CAGCCAUGGAGUUGAACCAAC
719	ath-miR869.1	miR869	TCONS_00044328	M2	5	16.385	1	21	1227	1247	AUUGGUUCAAUUCUGGUGUUG	CUGCGCUCGGAUUGGAACAAU
720	ath-miR869.1	miR869	TCONS_00036370	M2	5	16.045	1	21	477	497	AUUGGUUCAAUUCUGGUGUUG	GCACAACACAACUGGGCUGAU
721	ath-miR779.2	miR779	TCONS_00028199	M1	4	18.196	1	21	585	605	UGAUUGGAAAUUUCGUUGACU	ACAAGACGAAAUUGUCAAUCA
722	ath-miR869.1	miR869	TCONS_00002135	M1	4.5	18.832	1	21	184	204	AUUGGUUCAAUUCUGGUGUUG	AGGAACCAGAUUUGAACUGGU
723	ath-miR161.1	miR161	TCONS_00043820	M1	5	15.726	1	21	912	932	UGAAAGUGACUACAUCGGGGU	UACUAGAUGCAUUUGCUUUUA
724	ath-miR779.2	miR779	TCONS_00049251	M1	5	16.98	1	21	1082	1102	UGAUUGGAAAUUUCGUUGACU	CGCCACCGGGGUUUCCGAUCU
725	ath-miR779.2	miR779	TCONS_00001438	M1	5	10.135	1	21	908	928	UGAUUGGAAAUUUCGUUGACU	AAUCAUUGGGAAGUUCAAUCA
726	ath-miR869.1	miR869	TCONS_00004175	M1	5	18.398	1	21	218	238	AUUGGUUCAAUUCUGGUGUUG	CAAUAUUUUAGUUGAAUUAAU
727	ath-miR869.2	miR869	TCONS_00016443	M1	5	13.162	1	21	576	596	UCUGGUGUUGAGAUAGUUGAC	UUGAAUUAUCUUGACAUGGGA
728	ath-miR866-5p	miR866	TCONS_00030975	M6	3.5	10.039	1	21	802	822	UCAAGGAACGGAUUUUGUUAA	UCAACAUAUUCCGGUUCUUGA
729	ath-miR837-5p	miR837	TCONS_00056671	M6	4	15.024	1	21	988	1008	AUCAGUUUCUUGUUCGUUUCA	AGGAAUUAACAAGAGAUUGAG
730	ath-miR865-3p	miR865	TCONS_00017303	M6	4	17.868	1	21	1128	1148	UUUUUCCUCAAAUUUAUCCAA	UGGGAUGUAUUAGAGGAAGAC
731	ath-miR865-5p	miR865	TCONS_00025569	M6	4	14.977	1	21	383	403	AUGAAUUUGGAUCUAAUUGAG	UGUGAUUGCAACCAAGUUCAU
732	ath-miR870-5p	miR870	TCONS_00056566	M6	4	13.278	1	21	297	317	AAGAACAUCAAAUUAGAAUGU	UUGUUCUUGAUUGAUGUUCUC
733	ath-miR173-5p	miR173	TCONS_00047762	M6	4.5	24.37	1	22	213	234	UUCGCUUGCAGAGAGAAAUCAC	UCAGUUUCGCUUCUCAAGCGGA
734	ath-miR403-3p	miR403	TCONS_00036371	M6	4.5	13.712	1	21	333	353	UUAGAUUCACGCACAAACUCG	UCAGUUUGUCUUUGAAUUUUA
735	ath-miR403-5p	miR403	TCONS_00030975	M6	4.5	13.178	1	22	4109	4130	UGUUUUGUGCUUGAAUCUAAUU	CUUUAGAUAAAAGCGGAAAAUA
736	ath-miR831-3p	miR831	TCONS_00019345	M6	4.5	19.492	1	22	208	229	UGAUCUCUUCGUACUCUUCUUG	AGAGAAACGUUCGUGGAGAUCA
737	ath-miR831-5p	miR831	TCONS_00038251	M6	4.5	12.489	1	22	694	715	AGAAGCGUACAAGGAGAUGAGG	AUUUAUUUUCUUUCACGUUUUU
738	ath-miR835-3p	miR835	TCONS_00052559	M6	4.5	8.502	1	21	750	770	UGGAGAAGAUACGCAAGAAAG	GUUGCUUUAGUCUCUUUUCCA
739	ath-miR837-3p	miR837	TCONS_00017303	M6	4.5	11.557	1	21	1103	1123	AAACGAACAAAAAACUGAUGG	CAAUGAUUUUUUUUUUCGGUU
740	ath-miR837-3p	miR837	TCONS_00059882	M6	4.5	14.563	1	21	665	685	AAACGAACAAAAAACUGAUGG	UAAAUAAUUUUUUCUUCGUUA
741	ath-miR837-5p	miR837	TCONS_00036371	M6	4.5	18.164	1	21	2155	2175	AUCAGUUUCUUGUUCGUUUCA	GAGAAUAAACAGGGAAAUGAU
742	ath-miR837-5p	miR837	TCONS_00004390	M6	4.5	18.362	1	21	1380	1400	AUCAGUUUCUUGUUCGUUUCA	CCAAAAGAAUAAAAAAUGGAU
743	ath-miR840-3p	miR840	TCONS_00059882	M6	4.5	15.532	1	21	651	671	UUGUUUAGGUCCCUUAGUUUC	UUAUUUUACGGAUCUAAAUAA
744	ath-miR844-3p	miR844	TCONS_00030975	M6	4.5	10.341	1	21	2110	2129	UUAUAAGCCAUCUUACUAGUU	CGUUAAUAA-AUUGCUUAUAA
745	ath-miR846-3p	miR846	TCONS_00036371	M6	4.5	15.787	1	21	1523	1543	UUGAAUUGAAGUGCUUGAAUU	GAUUCAAGUUAUCUAAUUCAG
746	ath-miR846-3p	miR846	TCONS_00036371	M6	4.5	8.73	1	21	594	614	UUGAAUUGAAGUGCUUGAAUU	UUUUCAAGAGCAUUAAUUUAU
747	ath-miR851-3p	miR851	TCONS_00025569	M6	4.5	14.494	1	21	1940	1960	UGGGUGGCAAACAAAGACGAC	CUUGUCUUGGUAUGCCAUCUU
748	ath-miR862-3p	miR862	TCONS_00038251	M6	4.5	9.602	1	21	418	438	AUAUGCUGGAUCUACUUGAAG	UCUCAUGUAAAUGCAGCACAU
749	ath-miR864-3p	miR864	TCONS_00030975	M6	4.5	15.224	1	22	1672	1693	UAAAGUCAAUAAUACCUUGAAG	CUGGAAGAUAUCAUUGACUUCA
750	ath-miR865-5p	miR865	TCONS_00038251	M6	4.5	16.026	1	21	587	607	AUGAAUUUGGAUCUAAUUGAG	CCCAAUUUCAGCCAAAUUCGA
751	ath-miR870-5p	miR870	TCONS_00030975	M6	4.5	19.35	1	21	1125	1145	AAGAACAUCAAAUUAGAAUGU	ACAUUUUCCUAUGCUGUUCUU
752	ath-miR170-3p	miR170	TCONS_00056671	M6	5	19.271	1	21	325	346	UGAUUG-AGCCGUGUCAAUAUC	UUUAUAGACAUGGCUACAAUUA
753	ath-miR170-3p	miR170	TCONS_00046395	M6	5	20.081	1	21	476	496	UGAUUGAGCCGUGUCAAUAUC	UGUAAUGUAAUGGUUUAGUCA
754	ath-miR173-5p	miR173	TCONS_00056671	M6	5	13.277	1	22	625	646	UUCGCUUGCAGAGAGAAAUCAC	AGUAUUUAUCCAUGUAAGCCAA
755	ath-miR403-3p	miR403	TCONS_00004669	M6	5	16.187	1	21	1534	1553	UUAGAUUCACGCACAAACUCG	CAAGUUUGUGUGU-AAUAUAC
756	ath-miR403-5p	miR403	TCONS_00000914	M6	5	14.434	1	22	1463	1484	UGUUUUGUGCUUGAAUCUAAUU	AGGUGGAUCCAAGGUCAACACA
757	ath-miR403-5p	miR403	TCONS_00000914	M6	5	17.69	1	22	1440	1461	UGUUUUGUGCUUGAAUCUAAUU	GACUGGAGUAAAUCUCAAAACG
758	ath-miR408-5p	miR408	TCONS_00000914	M6	5	20.9	1	21	1108	1128	ACAGGGAACAAGCAGAGCAUG	CAUGCUUUGGUUCUUCCGUGG
759	ath-miR408-5p	miR408	TCONS_00020788	M6	5	11.262	1	21	421	441	ACAGGGAACAAGCAGAGCAUG	CUUCCUCGGUUUACUUCCUGU
760	ath-miR822-3p	miR822	TCONS_00052975	M6	5	13.456	1	21	77	97	UGUGCAAAUGCUUUCUACAGG	AUUUUUGAAGAUAUUUGUGCA
761	ath-miR822-5p	miR822	TCONS_00045336	M6	5	13.969	1	21	4	24	UGCGGGAAGCAUUUGCACAUG	AUUGUGUAUGAGUUUCCCACA
762	ath-miR824-3p	miR824	TCONS_00046395	M6	5	20.516	1	21	448	467	CCUUCUCAUCGAUGGUCUAGA	GAUCGAUCAU-GAUGAGAAUG
763	ath-miR830-3p	miR830	TCONS_00030975	M6	5	11.812	1	21	3921	3941	UAACUAUUUUGAGAAGAAGUG	GAAAUGUCUUUAAAAUAGUUA
764	ath-miR831-5p	miR831	TCONS_00030975	M6	5	18.751	1	22	4327	4348	AGAAGCGUACAAGGAGAUGAGG	UUGCAUCUAACUGUAUGCUGCU
765	ath-miR832-5p	miR832	TCONS_00000914	M6	5	16.799	1	21	1182	1202	UGCUGGGAUCGGGAAUCGAAA	GCUCGGGUGUUGACCUCAGCA
766	ath-miR835-3p	miR835	TCONS_00038251	M6	5	13.17	1	21	1186	1205	UGGAGAAGAUACGCAAGAAAG	AUAUCUUGUA-AUUUUCUCCA
767	ath-miR835-3p	miR835	TCONS_00004390	M6	5	20.651	1	21	98	118	UGGAGAAGAUACGCAAGAAAG	AGUUCUAUGGUAACUUCUUCG
768	ath-miR835-5p	miR835	TCONS_00004669	M6	5	12.377	1	21	647	667	UUCUUGCAUAUGUUCUUUAUC	AAGAGAGAGGAUAUGUAAAAA
769	ath-miR835-5p	miR835	TCONS_00038251	M6	5	12.043	1	21	727	747	UUCUUGCAUAUGUUCUUUAUC	AAUUAAGGACGUUUGUAACAA
770	ath-miR835-5p	miR835	TCONS_00025569	M6	5	10.214	1	21	1321	1341	UUCUUGCAUAUGUUCUUUAUC	UAUCAAAAAAAUAUGAAAGAG
771	ath-miR837-5p	miR837	TCONS_00025569	M6	5	8.168	1	21	658	679	AUCAGUUUCUU-GUUCGUUUCA	UGGAAUGAAUGAAGAAACUAAU
772	ath-miR837-5p	miR837	TCONS_00004390	M6	5	19.687	1	21	68	88	AUCAGUUUCUUGUUCGUUUCA	UUGAUUGAGCUAGAAACAGAU
773	ath-miR844-3p	miR844	TCONS_00036371	M6	5	12.698	1	21	2037	2058	UUAUAAGCCAU-CUUACUAGUU	AAUGAGUAAGUAUCGUUUAUAA
774	ath-miR846-3p	miR846	TCONS_00059441	M6	5	13.813	1	21	10	29	UUGAAUUGAAGUGCUUGAAUU	GAUUUAAAUA-UUUAAUUUAA
775	ath-miR851-3p	miR851	TCONS_00036371	M6	5	18.175	1	21	137	157	UGGGUGGCAAACAAAGACGAC	GUUCUCUUUCUUUGUCGUUUA
776	ath-miR863-3p	miR863	TCONS_00041822	M6	5	8.667	1	21	62	82	UUGAGAGCAACAAGACAUAAU	UUUGUGUCUUCUUGUUCUUUC
777	ath-miR863-3p	miR863	TCONS_00056566	M6	5	12.437	1	21	158	178	UUGAGAGCAACAAGACAUAAU	AGUAUGCCUUGUUGUCCUAGA
778	ath-miR863-3p	miR863	TCONS_00030975	M6	5	9.173	1	21	2134	2154	UUGAGAGCAACAAGACAUAAU	ACUAAUUAUUGUUACUCUCAU
779	ath-miR863-5p	miR863	TCONS_00040625	M6	5	17.282	1	21	239	259	UUAUGUCUUGUUGAUCUCAAU	GUUAAGGUAGACAAGGCAGAA
780	ath-miR863-5p	miR863	TCONS_00036371	M6	5	16.062	1	21	2638	2658	UUAUGUCUUGUUGAUCUCAAU	UGUGAUAUCAACGAGUAAUGA
781	ath-miR864-3p	miR864	TCONS_00004669	M6	5	16.213	1	22	1252	1273	UAAAGUCAAUAAUACCUUGAAG	CUCCAGAGUCUGAUUGAUUUUU
782	ath-miR864-5p	miR864	TCONS_00030975	M6	5	19.612	1	21	748	768	UCAGGUAUGAUUGACUUCAAA	GGUGGGGUCAUUCAUGUUUAA
783	ath-miR865-5p	miR865	TCONS_00030975	M6	5	9.523	1	21	3934	3955	AUGA-AUUUGGAUCUAAUUGAG	AAUAGUUAGAACCAAAUAUCAU
784	ath-miR865-5p	miR865	TCONS_00030975	M6	5	18.916	1	21	496	516	AUGAAUUUGGAUCUAAUUGAG	UGCAAUCUCAUCCAAAUUUGC
785	ath-miR866-5p	miR866	TCONS_00004669	M6	5	15.573	1	21	922	942	UCAAGGAACGGAUUUUGUUAA	UGAGCCAAAUCCUUGUUUUGA
786	ath-miR868-5p	miR868	TCONS_00036371	M6	5	17.734	1	21	1830	1850	UCAUGUCGUAAUAGUAGUCAC	GCUACCCUUAUUGAGACAUGA
787	ath-miR870-3p	miR870	TCONS_00030975	M6	5	18.893	1	21	1953	1973	UAAUUUGGUGUUUCUUCGAUC	AAUUCAAAGAAGGCCAAAUUG
788	ath-miR870-5p	miR870	TCONS_00059441	M6	5	21.89	1	21	1074	1094	AAGAACAUCAAAUUAGAAUGU	GAGUUCUGACGAGCUGUUCUU
789	ath-miR870-5p	miR870	TCONS_00018793	M5	3.5	23.365	1	21	174	194	AAGAACAUCAAAUUAGAAUGU	UUAUUUGAAUUUGAUUUUUUU
790	ath-miR472-3p	miR472	TCONS_00061244	M5	4	15.103	1	22	123	143	UUUUUCCUACUCCGCCCAUACC	UCAAUGGG-GGAGGAGGAGAAG
791	ath-miR832-3p	miR832	TCONS_00045013	M5	4	19.028	1	21	128	148	UUGAUUCCCAAUCCAAGCAAG	AUAGUUUUGAUUGGGGAUUGA
792	ath-miR864-5p	miR864	TCONS_00045706	M5	4	12.654	1	21	1808	1828	UCAGGUAUGAUUGACUUCAAA	CAUUGAGACAAUUAUAUUUGA
793	ath-miR403-3p	miR403	TCONS_00036367	M5	4.5	13.712	1	21	396	416	UUAGAUUCACGCACAAACUCG	UCAGUUUGUCUUUGAAUUUUA
794	ath-miR822-5p	miR822	TCONS_00033722	M5	4.5	14.983	1	21	1570	1590	UGCGGGAAGCAUUUGCACAUG	GCUUUGCAUAUGGUUUUCGUA
795	ath-miR824-5p	miR824	TCONS_00045706	M5	4.5	14.76	1	21	3373	3393	UAGACCAUUUGUGAGAAGGGA	ACCCUUGUUACAGAUGUUUUG
796	ath-miR829-5p	miR829	TCONS_00018793	M5	4.5	21.966	1	21	400	420	ACUUUGAAGCUUUGAUUUGAA	UAUAAAUCUAGGCCUCAAGGG
797	ath-miR837-5p	miR837	TCONS_00033722	M5	4.5	17.807	1	21	804	825	AUCAGUUUCUU-GUUCGUUUCA	ACUGACGAACUAGGAAACUGGU
798	ath-miR846-3p	miR846	TCONS_00033722	M5	4.5	15.29	1	21	65	86	UUGAAUUGAAGU-GCUUGAAUU	AAUUUAAGUUAUUUUAAUUUAA
799	ath-miR863-3p	miR863	TCONS_00029943	M5	4.5	16.38	1	21	288	308	UUGAGAGCAACAAGACAUAAU	AUUCUGUUAUGUUGUUGUCAA
800	ath-miR865-3p	miR865	TCONS_00033722	M5	4.5	17.043	1	21	754	774	UUUUUCCUCAAAUUUAUCCAA	CUAGAUAGGUUUAAGGAAAUA
801	ath-miR865-5p	miR865	TCONS_00035190	M5	4.5	20.537	1	21	73	93	AUGAAUUUGGAUCUAAUUGAG	CGGGAUUAGGUCGUGAUUCAU
802	ath-miR170-3p	miR170	TCONS_00033722	M5	5	23.956	1	21	5545	5564	UGAUUGAGCCGUGUCAAUAUC	AAUAU-GCCAAUGCUCAAUCA
803	ath-miR173-3p	miR173	TCONS_00057092	M5	5	16.66	1	21	1188	1207	UGAUUCUCUGUGUAAGCGAAA	CAUCGUUUCCCCA-AGAAUCG
804	ath-miR173-5p	miR173	TCONS_00045706	M5	5	19.376	1	22	900	921	UUCGCUUGCAGAGAGAAAUCAC	CAGAUGGUACUCUUCAGGCGAA
805	ath-miR472-5p	miR472	TCONS_00045512	M5	5	17.839	1	21	234	254	AUGGUCGAAGUAGGCAAAAUC	AGUUUUCCAUGCUUCGGCAGU
806	ath-miR472-5p	miR472	TCONS_00045513	M5	5	17.839	1	21	220	240	AUGGUCGAAGUAGGCAAAAUC	AGUUUUCCAUGCUUCGGCAGU
807	ath-miR830-3p	miR830	TCONS_00033722	M5	5	18.958	1	21	898	918	UAACUAUUUUGAGAAGAAGUG	CACUCCUUCUCAAGCUGGUGA
808	ath-miR830-3p	miR830	TCONS_00033722	M5	5	8.091	1	21	4599	4619	UAACUAUUUUGAGAAGAAGUG	AACUGUCUUUUAAAAUAGCUA
809	ath-miR830-3p	miR830	TCONS_00040239	M5	5	15.67	1	21	36	56	UAACUAUUUUGAGAAGAAGUG	AUCUUGAUUUCAAAUUAGUUC
810	ath-miR831-5p	miR831	TCONS_00029943	M5	5	18.565	1	22	111	132	AGAAGCGUACAAGGAGAUGAGG	CGUCGUCUCCUUCCUCCCUUCU
811	ath-miR837-5p	miR837	TCONS_00055090	M5	5	12.87	1	21	470	489	AUCAGUUUCUUGUUCGUUUCA	AGAAAC-AACAAGAAUCUGGC
812	ath-miR837-5p	miR837	TCONS_00018793	M5	5	11.421	1	21	6	26	AUCAGUUUCUUGUUCGUUUCA	CAAAAUGGUUCAAAAAUUGAU
813	ath-miR844-5p	miR844	TCONS_00057092	M5	5	16.568	1	21	1494	1514	UGGUAAGAUUGCUUAUAAGCU	UCAUUGUGGGCAGUUUUAUUG
814	ath-miR846-5p	miR846	TCONS_00023869	M5	5	18.114	1	21	501	521	CAUUCAAGGACUUCUAUUCAG	UGGAAGAGGAGUCUUGGAGUU
815	ath-miR846-5p	miR846	TCONS_00045706	M5	5	13.683	1	21	862	882	CAUUCAAGGACUUCUAUUCAG	GUAAAUAUAGCAUCUUGAAUG
816	ath-miR851-3p	miR851	TCONS_00036367	M5	5	14.849	1	21	135	155	UGGGUGGCAAACAAAGACGAC	GUUCUCUUUCUUUGUCGUUUA
817	ath-miR861-5p	miR861	TCONS_00045513	M5	5	17.092	1	21	274	294	CCUUGGAGAAAUAUGCGUCAA	CAGGCCCUUAUUUCUCAAAGU
818	ath-miR861-5p	miR861	TCONS_00045512	M5	5	17.121	1	21	288	308	CCUUGGAGAAAUAUGCGUCAA	CAGGCCCUUAUUUCUCAAAGU
819	ath-miR863-5p	miR863	TCONS_00045513	M5	5	24.241	1	21	313	333	UUAUGUCUUGUUGAUCUCAAU	UGAACGAACAAUAAGACAUAG
820	ath-miR863-5p	miR863	TCONS_00045706	M5	5	15.914	1	21	971	991	UUAUGUCUUGUUGAUCUCAAU	AUUCAGAUGACCACGAUAUGA
821	ath-miR865-3p	miR865	TCONS_00045706	M5	5	14.849	1	21	2647	2667	UUUUUCCUCAAAUUUAUCCAA	AAGGCUAUAUGUCAGGAGGAA
822	ath-miR866-5p	miR866	TCONS_00008450	M5	5	16.522	1	21	438	458	UCAAGGAACGGAUUUUGUUAA	UUCAUAAUAUUCCUUUCUUGG
823	ath-miR866-5p	miR866	TCONS_00033722	M5	5	18.764	1	21	2557	2576	UCAAGGAACGGAUUUUGUUAA	UCAUCAUGAUUC-UUCCUUGA
824	ath-miR868-5p	miR868	TCONS_00033722	M5	5	11.748	1	21	4238	4258	UCAUGUCGUAAUAGUAGUCAC	UCCUUUGGUAUUGUGACAUGA
825	ath-miR829-5p	miR829	TCONS_00030909	M4	4	17.105	1	21	200	219	ACUUUGAAGCUUUGAUUUGAA	UGCAAAU-GGAUCUUCAAAGU
826	ath-miR403-3p	miR403	TCONS_00036372	M4	4.5	13.712	1	21	398	418	UUAGAUUCACGCACAAACUCG	UCAGUUUGUCUUUGAAUUUUA
827	ath-miR472-3p	miR472	TCONS_00036726	M4	4.5	14.541	1	22	9	30	UUUUUCCUACUCCGCCCAUACC	AAGAUGGGCGGCGAGGGGAAGC
828	ath-miR831-3p	miR831	TCONS_00003646	M4	4.5	17.778	1	22	922	944	UGAUCUCUUC-GUACUCUUCUUG	AUCGAAGAGAACAGGAGGGGUCA
829	ath-miR837-5p	miR837	TCONS_00036372	M4	4.5	18.164	1	21	2220	2240	AUCAGUUUCUUGUUCGUUUCA	GAGAAUAAACAGGGAAAUGAU
830	ath-miR846-3p	miR846	TCONS_00036372	M4	4.5	15.787	1	21	1588	1608	UUGAAUUGAAGUGCUUGAAUU	GAUUCAAGUUAUCUAAUUCAG
831	ath-miR846-3p	miR846	TCONS_00036372	M4	4.5	8.73	1	21	659	679	UUGAAUUGAAGUGCUUGAAUU	UUUUCAAGAGCAUUAAUUUAU
832	ath-miR173-3p	miR173	TCONS_00003646	M4	5	16.377	1	21	1068	1088	UGAUUCUCUGUGUAAGCGAAA	AAUUCCUUAGUCAGGGGGUCA
833	ath-miR829-5p	miR829	TCONS_00019974	M4	5	16.242	1	21	188	208	ACUUUGAAGCUUUGAUUUGAA	CCCGGAUAAAAGUCUAAAAGU
834	ath-miR829-5p	miR829	TCONS_00053331	M4	5	17.032	1	21	4	24	ACUUUGAAGCUUUGAUUUGAA	GGCAUAUCCAAACUUCGGAGG
835	ath-miR831-5p	miR831	TCONS_00004420	M4	5	10.757	1	22	396	417	AGAAGCGUACAAGGAGAUGAGG	CUACAUUUUUUCGUGCCCUUUU
836	ath-miR840-3p	miR840	TCONS_00003646	M4	5	15.127	1	21	1856	1876	UUGUUUAGGUCCCUUAGUUUC	AUAAUUCAUGGAAUUGGACAA
837	ath-miR844-3p	miR844	TCONS_00036372	M4	5	12.698	1	21	2102	2123	UUAUAAGCCAU-CUUACUAGUU	AAUGAGUAAGUAUCGUUUAUAA
838	ath-miR851-3p	miR851	TCONS_00036372	M4	5	14.849	1	21	137	157	UGGGUGGCAAACAAAGACGAC	GUUCUCUUUCUUUGUCGUUUA
839	ath-miR863-5p	miR863	TCONS_00036372	M4	5	16.062	1	21	2703	2723	UUAUGUCUUGUUGAUCUCAAU	UGUGAUAUCAACGAGUAAUGA
840	ath-miR863-5p	miR863	TCONS_00000064	M4	5	22.764	1	21	124	144	UUAUGUCUUGUUGAUCUCAAU	CCUGGGAGGAACAUGGCAUGG
841	ath-miR866-5p	miR866	TCONS_00053281	M4	5	23.579	1	21	806	826	UCAAGGAACGGAUUUUGUUAA	UGGACGAAAUCCAUUGCUGGA
842	ath-miR868-5p	miR868	TCONS_00036372	M4	5	17.734	1	21	1895	1915	UCAUGUCGUAAUAGUAGUCAC	GCUACCCUUAUUGAGACAUGA
843	ath-miR472-5p	miR472	TCONS_00040458	M3	4	9.232	1	21	1236	1256	AUGGUCGAAGUAGGCAAAAUC	UUAUUUGACUAAUUCGAUUAU
844	ath-miR824-3p	miR824	TCONS_00044330	M3	4	21.929	1	21	454	474	CCUUCUCAUCGAUGGUCUAGA	GUGAGGGCAUCGGAGAGAAGG
845	ath-miR846-5p	miR846	TCONS_00059620	M3	4	17.333	1	21	1315	1335	CAUUCAAGGACUUCUAUUCAG	AUGAGAAGAAGGCAUUGGAUG
846	ath-miR824-3p	miR824	TCONS_00040458	M3	4.5	21.9	1	21	351	371	CCUUCUCAUCGAUGGUCUAGA	GCAAGACCAUUGAUAGGAAGU
847	ath-miR824-5p	miR824	TCONS_00023867	M3	4.5	18.425	1	21	572	592	UAGACCAUUUGUGAGAAGGGA	GCCUAUCUUGCAGAUGGGCUA
848	ath-miR831-3p	miR831	TCONS_00044330	M3	4.5	12.495	1	22	3429	3450	UGAUCUCUUCGUACUCUUCUUG	AGUUAGGGGAAGGGAGAGAUCA
849	ath-miR851-3p	miR851	TCONS_00040458	M3	4.5	14.826	1	21	258	278	UGGGUGGCAAACAAAGACGAC	GUCCUGCUUGUUUGCCAUUCG
850	ath-miR863-3p	miR863	TCONS_00044330	M3	4.5	23.782	1	21	2056	2076	UUGAGAGCAACAAGACAUAAU	GCCACGUCUCGUUCCUCUCGA
851	ath-miR865-3p	miR865	TCONS_00044330	M3	4.5	23.294	1	21	1041	1061	UUUUUCCUCAAAUUUAUCCAA	GUCAAUACAUUUGAUGAAAAA
852	ath-miR865-3p	miR865	TCONS_00044330	M3	4.5	12.159	1	21	5101	5121	UUUUUCCUCAAAUUUAUCCAA	UAGGAGGAAUUGAGGGAAAGA
853	ath-miR403-5p	miR403	TCONS_00044330	M3	5	14.506	1	22	3929	3950	UGUUUUGUGCUUGAAUCUAAUU	GCUUAGGAUUGAGGACAAAGCC
854	ath-miR824-5p	miR824	TCONS_00044330	M3	5	17.421	1	21	1431	1451	UAGACCAUUUGUGAGAAGGGA	CGCUGUCUUUCUGAUGGUUUA
855	ath-miR831-3p	miR831	TCONS_00029175	M3	5	24.544	1	22	8	29	UGAUCUCUUCGUACUCUUCUUG	GGGGAUGGGGAUGUGGAGAUCG
856	ath-miR835-5p	miR835	TCONS_00058438	M3	5	15.289	1	21	105	125	UUCUUGCAUAUGUUCUUUAUC	CAGAAAGAGGAGAUUCAAGAA
857	ath-miR837-3p	miR837	TCONS_00044330	M3	5	11.169	1	21	3550	3570	AAACGAACAAAAAACUGAUGG	CAAUCAUACUAUUAUUCGUUU
858	ath-miR837-5p	miR837	TCONS_00023867	M3	5	20.916	1	21	478	498	AUCAGUUUCUUGUUCGUUUCA	UGAAACAAAUAGGAUGCUGAA
859	ath-miR846-3p	miR846	TCONS_00059620	M3	5	17.758	1	21	779	799	UUGAAUUGAAGUGCUUGAAUU	UGUUUGAGCGUCCCAAUUCAU
860	ath-miR846-3p	miR846	TCONS_00044330	M3	5	2.713	1	21	6171	6191	UUGAAUUGAAGUGCUUGAAUU	UUUGCAAAAGUUCCAAUUCAA
861	ath-miR851-3p	miR851	TCONS_00036368	M3	5	14.849	1	21	135	155	UGGGUGGCAAACAAAGACGAC	GUUCUCUUUCUUUGUCGUUUA
862	ath-miR862-3p	miR862	TCONS_00036795	M3	5	13.687	1	21	501	521	AUAUGCUGGAUCUACUUGAAG	CAUUAAGAUUAUCCGGUAUGU
863	ath-miR863-3p	miR863	TCONS_00044330	M3	5	15.38	1	21	1852	1872	UUGAGAGCAACAAGACAUAAU	UUUGUGCCGUAUCGCUUUCAA
864	ath-miR863-5p	miR863	TCONS_00040458	M3	5	8.591	1	21	1512	1532	UUAUGUCUUGUUGAUCUCAAU	UUUCACAUCAAAAAAAUAUAA
865	ath-miR866-3p	miR866	TCONS_00036795	M3	5	9.328	1	20	641	660	ACAAAAUCCGUCUUUGAAGA	AUUUCAGAGAUGAAAUUUGA
866	ath-miR868-3p	miR868	TCONS_00040458	M3	5	16.963	1	21	837	857	CUUCUUAAGUGCUGAUAAUGC	AUGUUCUUCGCACUUCAGGAG
867	ath-miR870-3p	miR870	TCONS_00059620	M3	5	10.74	1	21	1634	1654	UAAUUUGGUGUUUCUUCGAUC	AGAUGAAGAAGCCCAAAAUUG
868	ath-miR868-3p	miR868	TCONS_00035543	M2	3	18.031	1	21	287	307	CUUCUUAAGUGCUGAUAAUGC	CAACUAUCAGCACUUGAGGAC
869	ath-miR861-3p	miR861	TCONS_00037548	M2	3.5	15.807	1	21	131	151	GAUGGAUAUGUCUUCAAGGAC	UCCCCUAAAGGUAUAUUCAUC
870	ath-miR472-5p	miR472	TCONS_00051848	M2	4	15.246	1	21	42	62	AUGGUCGAAGUAGGCAAAAUC	UGUUUUGCUGACUUUGGCCGA
871	ath-miR824-3p	miR824	TCONS_00044328	M2	4	21.929	1	21	622	642	CCUUCUCAUCGAUGGUCUAGA	GUGAGGGCAUCGGAGAGAAGG
872	ath-miR851-3p	miR851	TCONS_00004830	M2	4	16.091	1	19	1	19	UGGGUGGCAAACAAAGACG	CUUCUUUGCUUCUCACCUA
873	ath-miR861-3p	miR861	TCONS_00045715	M2	4	15.092	1	21	2248	2269	GAUGGAUA-UGUCUUCAAGGAC	UCACUUGAAGAUAAUAUCCAUU
874	ath-miR861-3p	miR861	TCONS_00059333	M2	4	10.008	1	21	2348	2368	GAUGGAUAUGUCUUCAAGGAC	GACUUUUAAGAUAUAUUUGUU
875	ath-miR861-5p	miR861	TCONS_00025133	M2	4	18.625	1	21	1051	1072	CCUUGGAGAAA-UAUGCGUCAA	GAGAUGAAUAAUUUUUCCAAGG
876	ath-miR861-5p	miR861	TCONS_00001965	M2	4	18.873	1	21	306	325	CCUUGGAGAAAUAUGCGUCAA	CUGUUGU-UAUUUCUCCAAGG
877	ath-miR865-5p	miR865	TCONS_00022659	M2	4	14.012	1	21	345	365	AUGAAUUUGGAUCUAAUUGAG	GUCGGUUAGAAUUCAAUUCAU
878	ath-miR391-5p	miR391	TCONS_00025133	M2	4.5	24.54	1	21	2866	2886	UUCGCAGGAGAGAUAGCGCCA	UUUCUCCAUUUCUGCUGCGAA
879	ath-miR403-3p	miR403	TCONS_00036370	M2	4.5	13.712	1	21	331	351	UUAGAUUCACGCACAAACUCG	UCAGUUUGUCUUUGAAUUUUA
880	ath-miR403-5p	miR403	TCONS_00044689	M2	4.5	12.783	1	22	1294	1315	UGUUUUGUGCUUGAAUCUAAUU	AAAUAGAUUUUAAGAUAAGACA
881	ath-miR403-5p	miR403	TCONS_00022659	M2	4.5	12.574	1	22	388	409	UGUUUUGUGCUUGAAUCUAAUU	GAGAAGACGCAAGCCCAAAAUA
882	ath-miR472-3p	miR472	TCONS_00028198	M2	4.5	15.251	1	22	266	287	UUUUUCCUACUCCGCCCAUACC	GGAUUGGAUGGGGGAGGAAGAA
883	ath-miR824-5p	miR824	TCONS_00044689	M2	4.5	13.419	1	21	1231	1251	UAGACCAUUUGUGAGAAGGGA	AUUUUUUUCAAGGAUGGUCUC
884	ath-miR831-3p	miR831	TCONS_00059333	M2	4.5	15.509	1	22	2752	2773	UGAUCUCUUCGUACUCUUCUUG	UUUGAAGAGUCUGAAAAGAGCA
885	ath-miR831-3p	miR831	TCONS_00044328	M2	4.5	12.495	1	22	2775	2796	UGAUCUCUUCGUACUCUUCUUG	AGUUAGGGGAAGGGAGAGAUCA
886	ath-miR831-5p	miR831	TCONS_00059333	M2	4.5	15.415	1	22	2293	2314	AGAAGCGUACAAGGAGAUGAGG	AUGCAUCUCCUUAUAGGAUUUU
887	ath-miR831-5p	miR831	TCONS_00046763	M2	4.5	13.825	1	22	871	892	AGAAGCGUACAAGGAGAUGAGG	CACAAUCGCCUUUUACGCAUCU
888	ath-miR832-5p	miR832	TCONS_00046763	M2	4.5	12.57	1	21	552	572	UGCUGGGAUCGGGAAUCGAAA	AAUUGAUUGCUGAACCUAGUG
889	ath-miR835-5p	miR835	TCONS_00019454	M2	4.5	22.42	1	21	545	565	UUCUUGCAUAUGUUCUUUAUC	ACUGAAGAAAGGAAGCAAGGA
890	ath-miR837-5p	miR837	TCONS_00036370	M2	4.5	18.164	1	21	2153	2173	AUCAGUUUCUUGUUCGUUUCA	GAGAAUAAACAGGGAAAUGAU
891	ath-miR837-5p	miR837	TCONS_00044145	M2	4.5	11.06	1	21	6	26	AUCAGUUUCUUGUUCGUUUCA	AAAAACAAGAAGGAAAAUGAU
892	ath-miR846-3p	miR846	TCONS_00036370	M2	4.5	15.787	1	21	1521	1541	UUGAAUUGAAGUGCUUGAAUU	GAUUCAAGUUAUCUAAUUCAG
893	ath-miR846-3p	miR846	TCONS_00036370	M2	4.5	8.73	1	21	592	612	UUGAAUUGAAGUGCUUGAAUU	UUUUCAAGAGCAUUAAUUUAU
894	ath-miR851-5p	miR851	TCONS_00019298	M2	4.5	19.514	1	21	132	152	UCUCGGUUCGCGAUCCACAAG	GUUGAUGGACGCGAGCUGAGA
895	ath-miR863-3p	miR863	TCONS_00044328	M2	4.5	20.364	1	21	1402	1422	UUGAGAGCAACAAGACAUAAU	GCCACGUCUCGUUCCUCUCGA
896	ath-miR864-5p	miR864	TCONS_00055059	M2	4.5	10.77	1	21	167	187	UCAGGUAUGAUUGACUUCAAA	UGUUAAAUAAGUUAUGCCUGA
897	ath-miR865-3p	miR865	TCONS_00044328	M2	4.5	23.294	1	21	1285	1305	UUUUUCCUCAAAUUUAUCCAA	GUCAAUACAUUUGAUGAAAAA
898	ath-miR865-3p	miR865	TCONS_00044328	M2	4.5	12.159	1	21	4447	4467	UUUUUCCUCAAAUUUAUCCAA	UAGGAGGAAUUGAGGGAAAGA
899	ath-miR865-3p	miR865	TCONS_00058018	M2	4.5	13.874	1	21	452	472	UUUUUCCUCAAAUUUAUCCAA	UUUCACAAAUCUGAGGAGAAA
900	ath-miR865-5p	miR865	TCONS_00019454	M2	4.5	11.705	1	21	578	598	AUGAAUUUGGAUCUAAUUGAG	GUCAAAUAGAUCAAGAUUUUU
901	ath-miR866-5p	miR866	TCONS_00022659	M2	4.5	12.772	1	21	816	836	UCAAGGAACGGAUUUUGUUAA	AGGAAAAACUUUAUUCCUUGA
902	ath-miR868-3p	miR868	TCONS_00025133	M2	4.5	16.906	1	21	1162	1182	CUUCUUAAGUGCUGAUAAUGC	UCAUGAUCAGUUCUUAAAAGG
903	ath-miR170-3p	miR170	TCONS_00058018	M2	5	21.386	1	21	1013	1033	UGAUUGAGCCGUGUCAAUAUC	AAUUUAUAGAUGGCUUAAUCA
904	ath-miR173-3p	miR173	TCONS_00034090	M2	5	17.039	1	21	156	176	UGAUUCUCUGUGUAAGCGAAA	UUUCUCCUACUUUGAGGAUCA
905	ath-miR403-5p	miR403	TCONS_00044328	M2	5	14.506	1	22	3275	3296	UGUUUUGUGCUUGAAUCUAAUU	GCUUAGGAUUGAGGACAAAGCC
906	ath-miR403-5p	miR403	TCONS_00014718	M2	5	17.155	1	22	704	724	UGUUUUGUGCUUGAAUCUAAUU	AAAUAAAU-CGAGGACAAAAUA
907	ath-miR408-5p	miR408	TCONS_00025098	M2	5	10.453	1	21	178	198	ACAGGGAACAAGCAGAGCAUG	CUUCUUCUUCUUGGUCUCUGC
908	ath-miR472-5p	miR472	TCONS_00059333	M2	5	10.908	1	21	896	916	AUGGUCGAAGUAGGCAAAAUC	UCUUUUGUUUGAUUUAAUCAU
909	ath-miR822-3p	miR822	TCONS_00038060	M2	5	13.6	1	21	110	130	UGUGCAAAUGCUUUCUACAGG	AAUAUAACAAGUAUUUGAACA
910	ath-miR822-5p	miR822	TCONS_00025133	M2	5	20.202	1	21	442	462	UGCGGGAAGCAUUUGCACAUG	CAUGUGCGAAUGCUUGCAUCA
911	ath-miR822-5p	miR822	TCONS_00022659	M2	5	16.004	1	21	591	612	UGCGGGAAGCAUUUGCA-CAUG	UAUGCUGGGAAGGCUUCCUGCA
912	ath-miR824-3p	miR824	TCONS_00058018	M2	5	16.605	1	21	833	853	CCUUCUCAUCGAUGGUCUAGA	UUUAAAUAAUCGAUGAGUAGA
913	ath-miR829-3p.1	miR829	TCONS_00059333	M2	5	22.067	1	24	3142	3165	AGCUCUGAUACCAAAUGAUGGAAU	AUUUUAUUAUUGGGUUGUAGGGUU
914	ath-miR829-3p.2	miR829	TCONS_00059333	M2	5	10.031	1	21	2201	2221	CAAAUUAAAGCUUCAAGGUAG	ACACCUUUAGGAUACAAUUUG
915	ath-miR830-5p	miR830	TCONS_00032987	M2	5	21.244	1	22	209	230	UCUUCUCCAAAUAGUUUAGGUU	UGAGUAAGAAAUUUCGAGAGGA
916	ath-miR831-3p	miR831	TCONS_00010650	M2	5	16.425	1	22	2016	2037	UGAUCUCUUCGUACUCUUCUUG	GAAGCAGAGAGUGGAGAGAGCA
917	ath-miR831-5p	miR831	TCONS_00044689	M2	5	13.139	1	22	1197	1218	AGAAGCGUACAAGGAGAUGAGG	AGUCGUCUUUUUGUAUUCUUGU
918	ath-miR832-5p	miR832	TCONS_00025133	M2	5	19.411	1	21	522	542	UGCUGGGAUCGGGAAUCGAAA	GCGCUGUUCUUGGUUUCAGCA
919	ath-miR837-3p	miR837	TCONS_00044145	M2	5	10.725	1	21	291	312	AAACGAACAAAAA-ACUGAUGG	UGAUCAGUAUUUUUAGUUGUUU
920	ath-miR837-3p	miR837	TCONS_00044328	M2	5	11.169	1	21	2896	2916	AAACGAACAAAAAACUGAUGG	CAAUCAUACUAUUAUUCGUUU
921	ath-miR837-5p	miR837	TCONS_00059333	M2	5	10.987	1	21	2999	3019	AUCAGUUUCUUGUUCGUUUCA	GCAGAUGUAUAGAAGAUUGAU
922	ath-miR837-5p	miR837	TCONS_00017275	M2	5	8.581	1	21	485	505	AUCAGUUUCUUGUUCGUUUCA	AACAUUGAAGAAGAAACUUAU
923	ath-miR844-3p	miR844	TCONS_00036370	M2	5	12.698	1	21	2035	2056	UUAUAAGCCAU-CUUACUAGUU	AAUGAGUAAGUAUCGUUUAUAA
924	ath-miR844-5p	miR844	TCONS_00059333	M2	5	16.342	1	21	2300	2319	UGGUAAGAUUGCUUAUAAGCU	UCCUUAUAGG-AUUUUUGCUA
925	ath-miR846-3p	miR846	TCONS_00025133	M2	5	17.786	1	21	294	314	UUGAAUUGAAGUGCUUGAAUU	AUCUCGAGCAUCUCGGUUCAU
926	ath-miR846-3p	miR846	TCONS_00044328	M2	5	2.713	1	21	5517	5537	UUGAAUUGAAGUGCUUGAAUU	UUUGCAAAAGUUCCAAUUCAA
927	ath-miR851-3p	miR851	TCONS_00036370	M2	5	15.798	1	21	137	157	UGGGUGGCAAACAAAGACGAC	GUUCUCUUUCUUUGUCGUUUA
928	ath-miR851-3p	miR851	TCONS_00049684	M2	5	14.795	1	21	232	252	UGGGUGGCAAACAAAGACGAC	AUUGACUUUGUUUGUAUCCCA
929	ath-miR863-3p	miR863	TCONS_00049684	M2	5	18.94	1	21	555	575	UUGAGAGCAACAAGACAUAAU	AUCAAGUCUUGUACCUUUCAG
930	ath-miR863-5p	miR863	TCONS_00004052	M2	5	8.669	1	21	354	374	UUAUGUCUUGUUGAUCUCAAU	UUUGAGAUGAAUAAGAUGGAU
931	ath-miR863-5p	miR863	TCONS_00036370	M2	5	16.062	1	21	2636	2656	UUAUGUCUUGUUGAUCUCAAU	UGUGAUAUCAACGAGUAAUGA
932	ath-miR864-3p	miR864	TCONS_00051848	M2	5	15.168	1	22	36	57	UAAAGUCAAUAAUACCUUGAAG	ACAUGAUGUUUUGCUGACUUUG
933	ath-miR864-5p	miR864	TCONS_00037548	M2	5	22.688	1	21	277	296	UCAGGUAUGAUUGACUUCAAA	UGGGAAGUUGAUU-UACUUGA
934	ath-miR865-3p	miR865	TCONS_00044689	M2	5	18.586	1	21	786	806	UUUUUCCUCAAAUUUAUCCAA	AUGAUUAAGUUUGAGGAAAUU
935	ath-miR865-3p	miR865	TCONS_00022659	M2	5	20.104	1	21	805	823	UUUUUCCUCAAAUUUAUCCAA	CUGCAUAAA--UGAGGAAAAA
936	ath-miR865-3p	miR865	TCONS_00059333	M2	5	13.238	1	21	2619	2639	UUUUUCCUCAAAUUUAUCCAA	CGGGAUGAACUAGGGAGAAAA
937	ath-miR865-3p	miR865	TCONS_00045715	M2	5	17.914	1	21	545	566	UUUUUCCUCA-AAUUUAUCCAA	GCGGUUUGAUUAUGAGGAGAAA
938	ath-miR865-3p	miR865	TCONS_00014718	M2	5	22.622	1	21	602	622	UUUUUCCUCAAAUUUAUCCAA	UCGGAGGUAUUUCAGGAAAUA
939	ath-miR865-3p	miR865	TCONS_00059240	M2	5	9.935	1	21	181	201	UUUUUCCUCAAAUUUAUCCAA	GAGGGAAAAUAAGUGGAAAAG
940	ath-miR865-5p	miR865	TCONS_00055983	M2	5	19.101	1	21	630	650	AUGAAUUUGGAUCUAAUUGAG	UUUGAUUGGUUUCACAUUUAU
941	ath-miR865-5p	miR865	TCONS_00045165	M2	5	11.89	1	21	439	459	AUGAAUUUGGAUCUAAUUGAG	AUAAAUUAGAACUUAAUUCUU
942	ath-miR865-5p	miR865	TCONS_00055059	M2	5	12.071	1	21	372	392	AUGAAUUUGGAUCUAAUUGAG	AUGAAUCUGAAACAAAUUCAU
943	ath-miR866-5p	miR866	TCONS_00059333	M2	5	8.005	1	21	2894	2914	UCAAGGAACGGAUUUUGUUAA	AUAGUACAAUCCGUUUCUUAG
944	ath-miR868-3p	miR868	TCONS_00045715	M2	5	12.536	1	21	870	890	CUUCUUAAGUGCUGAUAAUGC	AGAUUUUGAUUUCUUGAGAAG
945	ath-miR868-5p	miR868	TCONS_00036370	M2	5	17.734	1	21	1828	1848	UCAUGUCGUAAUAGUAGUCAC	GCUACCCUUAUUGAGACAUGA
946	ath-miR870-3p	miR870	TCONS_00058955	M2	5	19.877	1	21	945	965	UAAUUUGGUGUUUCUUCGAUC	AGUUGAAGGGUUCUCAAGUUA
947	ath-miR868-3p	miR868	TCONS_00043820	M1	3	10.276	1	21	769	789	CUUCUUAAGUGCUGAUAAUGC	AUAUUAUCACCAUUUGAGAAU
948	ath-miR864-5p	miR864	TCONS_00001987	M1	3.5	19.558	1	21	138	158	UCAGGUAUGAUUGACUUCAAA	UUCGAAGUUCAUCAUGUCUGA
949	ath-miR170-3p	miR170	TCONS_00046899	M1	4	13.452	1	21	598	618	UGAUUGAGCCGUGUCAAUAUC	AAUUUUCAAAUGGUUCAAUCA
950	ath-miR472-3p	miR472	TCONS_00056407	M1	4	24.18	1	22	273	294	UUUUUCCUACUCCGCCCAUACC	CAAAUGGGUCGGGCGGGGAAAA
951	ath-miR472-3p	miR472	TCONS_00053483	M1	4	7.702	1	22	333	354	UUUUUCCUACUCCGCCCAUACC	AAGAUGAGAGGAGAGGGAGAAA
952	ath-miR822-3p	miR822	TCONS_00027698	M1	4	11.122	1	21	523	543	UGUGCAAAUGCUUUCUACAGG	CCUUUACCAAGCAUUUGUAUA
953	ath-miR835-3p	miR835	TCONS_00049251	M1	4	11.814	1	21	1004	1024	UGGAGAAGAUACGCAAGAAAG	CGCUCUUGCGCUUUUUCUUCA
954	ath-miR844-5p	miR844	TCONS_00002135	M1	4	12.92	1	21	338	358	UGGUAAGAUUGCUUAUAAGCU	GUCUUAAAAGGAAUUUUAACA
955	ath-miR862-3p	miR862	TCONS_00043820	M1	4	13.119	1	21	1854	1874	AUAUGCUGGAUCUACUUGAAG	ACACGAGGAAAUCUAGCAUAU
956	ath-miR173-3p	miR173	TCONS_00053483	M1	4.5	11.564	1	21	122	142	UGAUUCUCUGUGUAAGCGAAA	AAUCGUAUCCAUUGAGAAUUA
957	ath-miR831-5p	miR831	TCONS_00051183	M1	4.5	9.689	1	22	1688	1709	AGAAGCGUACAAGGAGAUGAGG	UUACAUCUUCAUGUAUUUUUUU
958	ath-miR835-3p	miR835	TCONS_00051183	M1	4.5	11.162	1	21	260	279	UGGAGAAGAUACGCAAGAAAG	AGUUCUU-UGCAUUUUCUCUA
959	ath-miR835-5p	miR835	TCONS_00046899	M1	4.5	15.047	1	21	798	817	UUCUUGCAUAUGUUCUUUAUC	CUGAAAGAA-AUGUGCGAGAG
960	ath-miR863-5p	miR863	TCONS_00003276	M1	4.5	16.084	1	21	122	142	UUAUGUCUUGUUGAUCUCAAU	UAUGAGAUGAGCAGAAUAUGA
961	ath-miR865-3p	miR865	TCONS_00040051	M1	4.5	13.646	1	21	195	214	UUUUUCCUCAAAUUUAUCCAA	AGGGAAAUAUUU-AGGAGAAA
962	ath-miR868-5p	miR868	TCONS_00029753	M1	4.5	21.277	1	21	383	403	UCAUGUCGUAAUAGUAGUCAC	ACGACGACUACGAUGAUAUGG
963	ath-miR868-5p	miR868	TCONS_00029751	M1	4.5	21.277	1	21	248	268	UCAUGUCGUAAUAGUAGUCAC	ACGACGACUACGAUGAUAUGG
964	ath-miR870-3p	miR870	TCONS_00001581	M1	4.5	20.372	1	21	83	103	UAAUUUGGUGUUUCUUCGAUC	AAUUGGAGGAUCACCAAAAUG
965	ath-miR170-3p	miR170	TCONS_00046899	M1	5	17.572	1	21	508	528	UGAUUGAGCCGUGUCAAUAUC	GGCGUUACCUCGGUUCAAUCA
966	ath-miR173-3p	miR173	TCONS_00051183	M1	5	12.752	1	21	2589	2609	UGAUUCUCUGUGUAAGCGAAA	UCUCACUUAUUCAGGAAAUUA
967	ath-miR173-5p	miR173	TCONS_00043820	M1	5	17.99	1	22	1038	1059	UUCGCUUGCAGAGAGAAAUCAC	UCCUUUUCUCUUGCUAAGUGAG
968	ath-miR173-5p	miR173	TCONS_00001581	M1	5	18.963	1	22	908	929	UUCGCUUGCAGAGAGAAAUCAC	UACAUAUCACUCUGCAACCUAA
969	ath-miR391-5p	miR391	TCONS_00051183	M1	5	9.67	1	21	1498	1518	UUCGCAGGAGAGAUAGCGCCA	UCUCGCUAUUUCUUUUGUAGA
970	ath-miR403-5p	miR403	TCONS_00029753	M1	5	12.266	1	22	1061	1082	UGUUUUGUGCUUGAAUCUAAUU	CAUUCUAUUCAAGCAAAAACCA
971	ath-miR403-5p	miR403	TCONS_00029751	M1	5	12.266	1	22	926	947	UGUUUUGUGCUUGAAUCUAAUU	CAUUCUAUUCAAGCAAAAACCA
972	ath-miR403-5p	miR403	TCONS_00028199	M1	5	12.817	1	22	1096	1117	UGUUUUGUGCUUGAAUCUAAUU	GAUAGGAUUGUAGCACAAAAAA
973	ath-miR408-5p	miR408	TCONS_00039225	M1	5	21.908	1	21	6	26	ACAGGGAACAAGCAGAGCAUG	CAUGCUUGGGUAGAUUCCUGU
974	ath-miR822-3p	miR822	TCONS_00027698	M1	5	11.26	1	21	1337	1357	UGUGCAAAUGCUUUCUACAGG	AUUGUAGAAAAUAUUUAUCCA
975	ath-miR829-3p.2	miR829	TCONS_00043820	M1	5	12.509	1	21	642	662	CAAAUUAAAGCUUCAAGGUAG	UGAUCUUGAAGUUAAAAUUGG
976	ath-miR829-3p.2	miR829	TCONS_00051183	M1	5	15.635	1	21	942	961	CAAAUUAAAGCUUCAAGGUAG	UGCUCUUGGAG-UUUAAUUUU
977	ath-miR829-3p.2	miR829	TCONS_00051183	M1	5	8.642	1	21	2280	2300	CAAAUUAAAGCUUCAAGGUAG	UAAUUUCUAAGUUUUAAUUAG
978	ath-miR829-5p	miR829	TCONS_00050644	M1	5	20.153	1	21	599	619	ACUUUGAAGCUUUGAUUUGAA	CUUAAAUUAAAGGUUCCAUGU
979	ath-miR829-5p	miR829	TCONS_00001987	M1	5	15.592	1	21	125	145	ACUUUGAAGCUUUGAUUUGAA	UUUACUUCGAAUUUUCGAAGU
980	ath-miR830-3p	miR830	TCONS_00050644	M1	5	11.027	1	21	754	774	UAACUAUUUUGAGAAGAAGUG	UUUUUUUUUCCAAAAUAAUUC
981	ath-miR830-5p	miR830	TCONS_00049251	M1	5	13.664	1	22	475	495	UCUUCUCCAAAUAGUUUAGGUU	CGGCUGGAGUGUU-GGAGAAGG
982	ath-miR831-5p	miR831	TCONS_00051183	M1	5	12.827	1	22	352	373	AGAAGCGUACAAGGAGAUGAGG	CAAAAUUUGCUAGUACGCAUCU
983	ath-miR832-3p	miR832	TCONS_00040051	M1	5	19.015	1	21	468	488	UUGAUUCCCAAUCCAAGCAAG	UUUGCAUAGUUUGGGGAGCAA
984	ath-miR835-3p	miR835	TCONS_00029753	M1	5	12.678	1	21	420	440	UGGAGAAGAUACGCAAGAAAG	AAUUCCUCUUUAUUUUCUCCC
985	ath-miR835-3p	miR835	TCONS_00029751	M1	5	12.678	1	21	285	305	UGGAGAAGAUACGCAAGAAAG	AAUUCCUCUUUAUUUUCUCCC
986	ath-miR840-3p	miR840	TCONS_00003276	M1	5	11.831	1	21	660	680	UUGUUUAGGUCCCUUAGUUUC	UGAACUAAUGGAUUUUGAUGA
987	ath-miR844-5p	miR844	TCONS_00001581	M1	5	13.359	1	21	308	328	UGGUAAGAUUGCUUAUAAGCU	AGCUAAUAUGCAUUUUUAUCU
988	ath-miR846-3p	miR846	TCONS_00040051	M1	5	12.25	1	21	315	335	UUGAAUUGAAGUGCUUGAAUU	UGUUCAAAUAGGUUAAUUUGA
989	ath-miR846-5p	miR846	TCONS_00051183	M1	5	16.077	1	21	1015	1035	CAUUCAAGGACUUCUAUUCAG	ACGAACAUGAGGCCUUUAAUG
990	ath-miR862-3p	miR862	TCONS_00029753	M1	5	11.115	1	21	1067	1088	AUAUGCUGG-AUCUACUUGAAG	AUUCAAGCAAAAACCAGCAUAU
991	ath-miR862-3p	miR862	TCONS_00029751	M1	5	11.115	1	21	932	953	AUAUGCUGG-AUCUACUUGAAG	AUUCAAGCAAAAACCAGCAUAU
992	ath-miR865-5p	miR865	TCONS_00043820	M1	5	10.019	1	21	523	543	AUGAAUUUGGAUCUAAUUGAG	CAUAAUCAAUUCCAAGUUCAA
993	ath-miR868-5p	miR868	TCONS_00051183	M1	5	13.112	1	21	1447	1467	UCAUGUCGUAAUAGUAGUCAC	CAGUUUGUUGCUAUGGCAUGA
994	ath-miR870-5p	miR870	TCONS_00003276	M1	5	11.664	1	21	321	340	AAGAACAUCAAAUUAGAAUGU	UUAUUCUAUUUUG-UAUUUUU
995	ath-miR419	miR419	TCONS_00052975	M6	4.5	17.885	1	21	491	511	UUAUGAAUGCUGAGGAUGUUG	UCACGUCCUUAGUCUUCUUGA
996	ath-miR419	miR419	TCONS_00052559	M6	4.5	7.656	1	21	768	788	UUAUGAAUGCUGAGGAUGUUG	CCAUAUCCACAUUCUUUAUAA
997	ath-miR4239	miR4239	TCONS_00004390	M6	4.5	10.286	1	21	493	513	UUUGUUAUUUUCGCAUGCUCC	AAAACAUGUAGGAAUAAUAAG
998	ath-miR5029	miR5029	TCONS_00007075	M6	4.5	11.829	1	21	834	853	AAUGAGAGAGAACACUGCAAA	UCUGCGGU-UAUUUUCUCAUU
999	ath-miR5629	miR5629	TCONS_00030975	M6	4.5	15.934	1	22	3269	3290	UUAGGGUAGUUAACGGAAGUUA	CUUUUCCCAUUGAUUACCCUGG
1000	ath-miR8169	miR8169	TCONS_00017303	M6	4.5	7.407	1	21	123	143	AUAGACAGAGUCACUCACAGA	UCUCUGUGUGUCUCUCUCUAU
1001	ath-miR419	miR419	TCONS_00036371	M6	5	15.136	1	21	2546	2566	UUAUGAAUGCUGAGGAUGUUG	GUACAUUCUUGUCUUUUGUGA
1002	ath-miR4239	miR4239	TCONS_00056671	M6	5	5.572	1	21	1243	1263	UUUGUUAUUUUCGCAUGCUCC	AGAGGAUAAAAAAAUAAUAGA
1003	ath-miR5019	miR5019	TCONS_00030975	M6	5	21.483	1	21	1096	1116	UGUUGGGAAAGAAAAACUCUU	AGUGGUAUUUUUUUCCCAGUU
1004	ath-miR5639-5p	miR5639	TCONS_00030975	M6	5	20.694	1	21	3351	3370	UAGUCCACUGUGGUCUAAGGC	GUCUAAG-CCACUAUGGACUA
1005	ath-miR5999	miR5999	TCONS_00024229	M6	5	10.615	1	21	345	365	UCUUCACUAUUAGACGGACAA	AGGGUUGCCUAAUAGAGGAGA
1006	ath-miR4239	miR4239	TCONS_00045013	M5	4	14.64	1	21	144	164	UUUGUUAUUUUCGCAUGCUCC	AUUGAAUGUGAAAAUAAGAAA
1007	ath-miR5019	miR5019	TCONS_00045706	M5	4	9.515	1	21	2404	2424	UGUUGGGAAAGAAAAACUCUU	UUGAUCUUUCCUUUUCCAAUA
1008	ath-miR419	miR419	TCONS_00045013	M5	4.5	18.381	1	21	197	218	UUAUGAAU-GCUGAGGAUGUUG	UCAGAACCUCAGCUAUUCAUAG
1009	ath-miR8169	miR8169	TCONS_00044954	M5	4.5	10.435	1	21	41	60	AUAGACAGAGUCACUCACAGA	UCUGUAAAUG-UUCUGUCUAU
1010	ath-miR419	miR419	TCONS_00033722	M5	5	15.002	1	21	4410	4430	UUAUGAAUGCUGAGGAUGUUG	GUGCACUCUCAACGUUUGUGA
1011	ath-miR4239	miR4239	TCONS_00036323	M5	5	15.221	1	21	1003	1022	UUUGUUAUUUUCGCAUGCUCC	UGUUCGUG-GAAAAUGACAAA
1012	ath-miR4239	miR4239	TCONS_00045512	M5	5	10.276	1	21	615	635	UUUGUUAUUUUCGCAUGCUCC	AAAGCUUAUGAUAAUAACUAA
1013	ath-miR5019	miR5019	TCONS_00040239	M5	5	10.871	1	21	111	131	UGUUGGGAAAGAAAAACUCUU	GGCGGUUUUUUUUUCACAAUU
1014	ath-miR5019	miR5019	TCONS_00033722	M5	5	13.425	1	21	5716	5736	UGUUGGGAAAGAAAAACUCUU	UGGAUAUUUUUUUUCUUAAGA
1015	ath-miR5029	miR5029	TCONS_00023869	M5	5	15.012	1	21	58	78	AAUGAGAGAGAACACUGCAAA	UCCGCAGUCUUCCUUCUCCUU
1016	ath-miR849	miR849	TCONS_00033722	M5	5	13.301	1	21	2039	2059	UAACUAAACAUUGGUGUAGUA	AACUGCAGCAAUUCUCAGUUA
1017	ath-miR849	miR849	TCONS_00045512	M5	5	8.805	1	21	659	678	UAACUAAACAUUGGUGUAGUA	GCUUAAACUAAA-UUUAGUUA
1018	ath-miR859	miR859	TCONS_00045513	M5	5	19.46	1	21	449	470	UCUCUCUGUUGUGAA-GUCAAA	UCUGACGUUCAUGAUAGACAGA
1019	ath-miR859	miR859	TCONS_00010652	M5	5	19.83	1	21	231	251	UCUCUCUGUUGUGAAGUCAAA	GUUGAGUUCUUGAAAGGGAGG
1020	ath-miR419	miR419	TCONS_00036372	M4	5	15.136	1	21	2611	2631	UUAUGAAUGCUGAGGAUGUUG	GUACAUUCUUGUCUUUUGUGA
1021	ath-miR4239	miR4239	TCONS_00044330	M3	3	15.257	1	21	3903	3923	UUUGUUAUUUUCGCAUGCUCC	AGAGCGCGCGAAAUUGACAAA
1022	ath-miR859	miR859	TCONS_00044330	M3	4.5	11.746	1	21	5186	5206	UCUCUCUGUUGUGAAGUCAAA	AAUGACUUAGGGAGGGAGAGA
1023	ath-miR419	miR419	TCONS_00044330	M3	5	14.397	1	21	3182	3202	UUAUGAAUGCUGAGGAUGUUG	CAAUUUUCUUGUCAUUUAUGA
1024	ath-miR5029	miR5029	TCONS_00023867	M3	5	15.029	1	21	71	91	AAUGAGAGAGAACACUGCAAA	UCCGCAGUCUUCCUUCUCCUU
1025	ath-miR5629	miR5629	TCONS_00036795	M3	5	14.749	1	22	382	403	UUAGGGUAGUUAACGGAAGUUA	AUCUUGUCGAUAAUUGCCUUAG
1026	ath-miR5639-5p	miR5639	TCONS_00060529	M3	5	19.273	1	21	682	702	UAGUCCACUGUGGUCUAAGGC	UCUUUCGAUCAAAGUCGAUUA
1027	ath-miR5639-5p	miR5639	TCONS_00044330	M3	5	13.915	1	21	4417	4435	UAGUCCACUGUGGUCUAAGGC	AGCUUUGAC-ACA-UGGACUA
1028	ath-miR5649a	miR5649	TCONS_00060529	M3	5	10.265	1	21	861	881	AUUGAAUAUGUUGGUUACUAU	ACAGUUAUUGGUUUAUUUAAU
1029	ath-miR5649b	miR5649	TCONS_00060529	M3	5	10.265	1	21	861	881	AUUGAAUAUGUUGGUUACUAU	ACAGUUAUUGGUUUAUUUAAU
1030	ath-miR849	miR849	TCONS_00044330	M3	5	12.039	1	21	5998	6018	UAACUAAACAUUGGUGUAGUA	AUCUACAUAAAUUUUUAGUAG
1031	ath-miR4239	miR4239	TCONS_00044328	M2	3	15.257	1	21	3249	3269	UUUGUUAUUUUCGCAUGCUCC	AGAGCGCGCGAAAUUGACAAA
1032	ath-miR859	miR859	TCONS_00031549	M2	4	21.282	1	21	42	62	UCUCUCUGUUGUGAAGUCAAA	AGUGAGUUUUCAACAGAGUGA
1033	ath-miR419	miR419	TCONS_00014718	M2	4.5	15.522	1	21	685	705	UUAUGAAUGCUGAGGAUGUUG	CCACGUCCUUUUUGUUUAUAA
1034	ath-miR4239	miR4239	TCONS_00058018	M2	4.5	12.274	1	21	862	881	UUUGUUAUUUUCGCAUGCUCC	UAAGCUUG-GAAAAUAAUGGA
1035	ath-miR859	miR859	TCONS_00051848	M2	4.5	20.252	1	21	135	155	UCUCUCUGUUGUGAAGUCAAA	AAGGGUUUCAUGAGAGGGAGA
1036	ath-miR859	miR859	TCONS_00044328	M2	4.5	11.746	1	21	4532	4552	UCUCUCUGUUGUGAAGUCAAA	AAUGACUUAGGGAGGGAGAGA
1037	ath-miR419	miR419	TCONS_00044328	M2	5	14.397	1	21	2528	2548	UUAUGAAUGCUGAGGAUGUUG	CAAUUUUCUUGUCAUUUAUGA
1038	ath-miR419	miR419	TCONS_00018576	M2	5	15.807	1	21	271	291	UUAUGAAUGCUGAGGAUGUUG	UACUCUCCCCAUCAUUCAUGA
1039	ath-miR419	miR419	TCONS_00036370	M2	5	15.136	1	21	2544	2564	UUAUGAAUGCUGAGGAUGUUG	GUACAUUCUUGUCUUUUGUGA
1040	ath-miR4239	miR4239	TCONS_00055983	M2	5	16.372	1	21	779	799	UUUGUUAUUUUCGCAUGCUCC	UGCCCAUGUGAAACUAACACA
1041	ath-miR5029	miR5029	TCONS_00035543	M2	5	19.565	1	21	384	404	AAUGAGAGAGAACACUGCAAA	AGUACGGAGUUAUCUCGCAUU
1042	ath-miR5629	miR5629	TCONS_00058955	M2	5	23.636	1	22	913	934	UUAGGGUAGUUAACGGAAGUUA	GGUUUCCCGUUGACUACCUGAC
1043	ath-miR5639-5p	miR5639	TCONS_00044328	M2	5	13.915	1	21	3763	3781	UAGUCCACUGUGGUCUAAGGC	AGCUUUGAC-ACA-UGGACUA
1044	ath-miR5649a	miR5649	TCONS_00044689	M2	5	15.024	1	21	399	419	AUUGAAUAUGUUGGUUACUAU	UGGGAAAUCAGCAUGUUUAGA
1045	ath-miR5649a	miR5649	TCONS_00037548	M2	5	23.34	1	21	385	405	AUUGAAUAUGUUGGUUACUAU	UAAAUUGUUGACAUAUUUGAU
1046	ath-miR5649b	miR5649	TCONS_00044689	M2	5	15.024	1	21	399	419	AUUGAAUAUGUUGGUUACUAU	UGGGAAAUCAGCAUGUUUAGA
1047	ath-miR5649b	miR5649	TCONS_00037548	M2	5	23.34	1	21	385	405	AUUGAAUAUGUUGGUUACUAU	UAAAUUGUUGACAUAUUUGAU
1048	ath-miR849	miR849	TCONS_00044328	M2	5	12.039	1	21	5344	5364	UAACUAAACAUUGGUGUAGUA	AUCUACAUAAAUUUUUAGUAG
1049	ath-miR859	miR859	TCONS_00001278	M2	5	13.885	1	21	17	37	UCUCUCUGUUGUGAAGUCAAA	AUCGGUUUCAAAACUGAGAGG
1050	ath-miR859	miR859	TCONS_00010650	M2	5	19.83	1	21	1347	1367	UCUCUCUGUUGUGAAGUCAAA	GUUGAGUUCUUGAAAGGGAGG
1051	ath-miR8179	miR8179	TCONS_00051183	M1	4	8.891	1	21	1330	1350	UGACUGCAUUAACUUGAUCGU	CUCAUCAAAUUCUUGCAGUCA
1052	ath-miR5019	miR5019	TCONS_00040051	M1	4.5	16.487	1	21	88	108	UGUUGGGAAAGAAAAACUCUU	AUUAGUUCAGCUUUCCUAACA
1053	ath-miR5029	miR5029	TCONS_00051183	M1	4.5	6.167	1	21	2579	2599	AAUGAGAGAGAACACUGCAAA	UUUGUACUUUUCUCACUUAUU
1054	ath-miR4239	miR4239	TCONS_00043820	M1	5	17.219	1	21	2137	2157	UUUGUUAUUUUCGCAUGCUCC	GAGGCUUGUGAUAAUUAUAAA
1055	ath-miR5019	miR5019	TCONS_00046899	M1	5	15.16	1	21	721	740	UGUUGGGAAAGAAAAACUCUU	GAGA-UUUUUUUUUCCCAAGU
1056	ath-miR5019	miR5019	TCONS_00001581	M1	5	17.033	1	21	102	122	UGUUGGGAAAGAAAAACUCUU	UGGGGGUUUUCCUACCCAAAA
1057	ath-miR5649a	miR5649	TCONS_00040051	M1	5	14.239	1	21	232	252	AUUGAAUAUGUUGGUUACUAU	AAAUUUGCUAAGGUAUUCAGU
1058	ath-miR5649b	miR5649	TCONS_00040051	M1	5	14.239	1	21	232	252	AUUGAAUAUGUUGGUUACUAU	AAAUUUGCUAAGGUAUUCAGU
1059	ath-miR5659	miR5659	TCONS_00046899	M1	5	20.537	1	23	328	350	CGAUGAAGGUCUUUGGAACGGUA	UGACAUUCCUAAGAGCUUCCUUG
1060	ath-miR8169	miR8169	TCONS_00051183	M1	5	21.143	1	21	121	141	AUAGACAGAGUCACUCACAGA	CAUGUGAGAAACUUUGUUAGU
1061	ath-miR5648-5p	miR5648	TCONS_00047756	M6	3.5	14.526	1	22	89	110	UUUGGAAAUAUUUGGCUUGACU	UGACUAGUGGAAUAUUUUCAAA
1062	ath-miR5628	miR5628	TCONS_00004669	M6	4	7.714	1	21	2352	2372	GAAAUAGCGAAGAUAUGAUUA	AUUUCUUAUUUUUUCUAUUUC
1063	ath-miR5658	miR5658	TCONS_00017303	M6	4	9.401	1	21	657	677	AUGAUGAUGAUGAUGAUGAAA	CAGCAUCAAGAUUAUUAUCAU
1064	ath-miR778	miR778	TCONS_00025569	M6	4	18.549	1	21	1115	1135	UGGCUUGGUUUAUGUACACCG	AAGUCUAAAUAGGCUAAGCUA
1065	ath-miR1888b	miR1888	TCONS_00036371	M6	4.5	11.411	1	21	277	297	UUAGGCUAAGAUUUGUGAAGA	CCAGUACAAAUUUAAGCUUAA
1066	ath-miR418	miR418	TCONS_00004669	M6	4.5	9.065	1	21	1880	1899	UAAUGUGAUGAUGAACUGACC	AGACAGGUC-UCAUUACAUUA
1067	ath-miR5628	miR5628	TCONS_00038251	M6	4.5	12.574	1	21	703	723	GAAAUAGCGAAGAUAUGAUUA	CUUUCACGUUUUUGUUAUUUU
1068	ath-miR5648-5p	miR5648	TCONS_00038251	M6	4.5	17.977	1	22	662	683	UUUGGAAAUAUUUGGCUUGACU	GCACAUGUUAAAUGUGUUCAAA
1069	ath-miR778	miR778	TCONS_00030975	M6	4.5	16.959	1	21	922	942	UGGCUUGGUUUAUGUACACCG	GCUUAUUCUUAAGCCAAGCCA
1070	ath-miR838	miR838	TCONS_00045724	M6	4.5	11.744	1	21	109	129	UUUUCUUCUACUUCUUGCACA	UGAGGGCGAAGUGGAAGAAGA
1071	ath-miR838	miR838	TCONS_00038251	M6	4.5	9.978	1	21	309	329	UUUUCUUCUACUUCUUGCACA	GUUGAAAGAAAAAAAGGAAAA
1072	ath-miR1888a	miR1888	TCONS_00059882	M6	5	15.789	1	21	476	496	UAAGUUAAGAUUUGUGAAGAA	UUUUUCAUACAUCUUGAAUUU
1073	ath-miR1888a	miR1888	TCONS_00036371	M6	5	9.192	1	21	593	613	UAAGUUAAGAUUUGUGAAGAA	AUUUUCAAGAGCAUUAAUUUA
1074	ath-miR2938	miR2938	TCONS_00040625	M6	5	15.842	1	21	544	564	GAUCUUUUGAGAGGGUUCCAG	GAUGAACGGUGUUGAAAGAUC
1075	ath-miR418	miR418	TCONS_00030975	M6	5	20.41	1	21	1320	1340	UAAUGUGAUGAUGAACUGACC	GCCCAUUGCAGCAUUAUAUUA
1076	ath-miR418	miR418	TCONS_00041822	M6	5	11.647	1	21	754	775	UAAUGUGA-UGAUGAACUGACC	UUUCAGAACCUCAAUCACAUUA
1077	ath-miR4228-5p	miR4228	TCONS_00004390	M6	5	14.826	1	21	334	354	AUAGCCUUGAACGCCGUCGUU	CAAAAUGGAAUUUAAGGCUAU
1078	ath-miR5648-5p	miR5648	TCONS_00041822	M6	5	9.154	1	22	614	635	UUUGGAAAUAUUUGGCUUGACU	UUUUACGUUGAAUUGUUCCAAA
1079	ath-miR5648-5p	miR5648	TCONS_00030975	M6	5	15.894	1	22	3818	3839	UUUGGAAAUAUUUGGCUUGACU	UAGCAGGAUUAAUGAUUUCAAA
1080	ath-miR5658	miR5658	TCONS_00001436	M6	5	17.237	1	21	1431	1452	AUGAUGAUGAUGAU-GAUGAAA	UUUCCUCCAUCAUGAUCAUCAA
1081	ath-miR8168	miR8168	TCONS_00056671	M6	5	15.909	1	21	89	110	AGGUGCUGAG-UGUGCUAGUGC	ACACUAGUAUAUCUCAACAUCU
1082	ath-miR8178	miR8178	TCONS_00004568	M6	5	15.725	1	21	518	538	UAACAGAGUAAUUGUACAGUG	UACUGAAAGAAUGCUUUGUUG
1083	ath-miR828	miR828	TCONS_00017303	M6	5	17.282	1	22	192	213	UCUUGCUUAAAUGAGUAUUCCA	UUGAAUGUACGUUCAUGCAAGA
1084	ath-miR828	miR828	TCONS_00001436	M6	5	14.961	1	22	1745	1766	UCUUGCUUAAAUGAGUAUUCCA	UAAAGUCUUCAUUUCAGUAUGA
1085	ath-miR4228-3p	miR4228	TCONS_00045706	M5	4	16.422	1	21	429	449	UCGGAUGCGAAACGGUGGUGU	CCAUUUUCGUUGCGUAUCCGA
1086	ath-miR4228-3p	miR4228	TCONS_00045707	M5	4	15.212	1	21	525	545	UCGGAUGCGAAACGGUGGUGU	CCAUUUUCGUUGCGUAUCCGA
1087	ath-miR5998a	miR5998	TCONS_00033722	M5	4	10.011	1	21	4585	4604	ACAGUUUGUGUUUUGUUUUGU	ACAAGA-AAAUCAUAAACUGU
1088	ath-miR5998b	miR5998	TCONS_00033722	M5	4	10.011	1	21	4585	4604	ACAGUUUGUGUUUUGUUUUGU	ACAAGA-AAAUCAUAAACUGU
1089	ath-miR1888a	miR1888	TCONS_00045706	M5	4.5	10.504	1	21	2080	2100	UAAGUUAAGAUUUGUGAAGAA	UUGCUCAUAGAACUUAACUUG
1090	ath-miR1888a	miR1888	TCONS_00033722	M5	4.5	10.003	1	21	416	435	UAAGUUAAGAUUUGUGAAGAA	UCCUUCA-AAAGCUUGACUUU
1091	ath-miR1888b	miR1888	TCONS_00036367	M5	4.5	11.411	1	21	340	360	UUAGGCUAAGAUUUGUGAAGA	CCAGUACAAAUUUAAGCUUAA
1092	ath-miR5638b	miR5638	TCONS_00010652	M5	4.5	22.288	1	21	400	420	ACAGUGGUCAUCUGGUGGGCU	UUUUUGCCAGACGGCCACUGG
1093	ath-miR8168	miR8168	TCONS_00033722	M5	4.5	16.476	1	21	1284	1304	AGGUGCUGAGUGUGCUAGUGC	GACCUUGUAUAAUCAGCAUCU
1094	ath-miR838	miR838	TCONS_00061244	M5	4.5	14.46	1	21	127	147	UUUUCUUCUACUUCUUGCACA	UGGGGGAGGAGGAGAAGAAGA
1095	ath-miR838	miR838	TCONS_00061244	M5	4.5	6.852	1	21	208	228	UUUUCUUCUACUUCUUGCACA	GAGGCGGGGAGGAAAAGAAAA
1096	ath-miR838	miR838	TCONS_00045707	M5	4.5	11.743	1	21	23	43	UUUUCUUCUACUUCUUGCACA	AGUGUACAAAGAAGAGGAAGA
1097	ath-miR1888a	miR1888	TCONS_00045706	M5	5	12.651	1	21	559	579	UAAGUUAAGAUUUGUGAAGAA	UUUUGCACAAUUUUUGGCUUC
1098	ath-miR2938	miR2938	TCONS_00040239	M5	5	15.31	1	21	471	491	GAUCUUUUGAGAGGGUUCCAG	GAGCAACCUUGUAAAAUGAUC
1099	ath-miR418	miR418	TCONS_00021077	M5	5	10.646	1	21	142	162	UAAUGUGAUGAUGAACUGACC	UAUCAGUUCAUCCUCAAAUGU
1100	ath-miR418	miR418	TCONS_00010652	M5	5	20.126	1	21	557	576	UAAUGUGAUGAUGAACUGACC	GUGCGCUUCAUC-UCACGUUA
1101	ath-miR5628	miR5628	TCONS_00045706	M5	5	14.451	1	21	652	672	GAAAUAGCGAAGAUAUGAUUA	AUAUGGUUUCUUACUUAUUUC
1102	ath-miR5628	miR5628	TCONS_00018793	M5	5	22.686	1	21	196	215	GAAAUAGCGAAGAUAUGAUUA	AUCUCUUAUCU-CACUAUUUC
1103	ath-miR5648-5p	miR5648	TCONS_00045706	M5	5	13.758	1	22	2796	2817	UUUGGAAAUAUUUGGCUUGACU	UGACAAUCUAAGGGUUUCUAAC
1104	ath-miR5998a	miR5998	TCONS_00035465	M5	5	20.988	1	21	63	83	ACAGUUUGUGUUUUGUUUUGU	AGAAAAAAAAGUGCGAAUAGU
1105	ath-miR5998a	miR5998	TCONS_00018793	M5	5	11.456	1	21	54	74	ACAGUUUGUGUUUUGUUUUGU	GAAAAACACUAUAUACAUUGU
1106	ath-miR5998b	miR5998	TCONS_00035465	M5	5	20.988	1	21	63	83	ACAGUUUGUGUUUUGUUUUGU	AGAAAAAAAAGUGCGAAUAGU
1107	ath-miR5998b	miR5998	TCONS_00018793	M5	5	11.456	1	21	54	74	ACAGUUUGUGUUUUGUUUUGU	GAAAAACACUAUAUACAUUGU
1108	ath-miR838	miR838	TCONS_00061244	M5	5	8.12	1	21	146	165	UUUUCUUCUACUUCUUGCACA	GAAGCCAGAGG-AGAAGAAAG
1109	ath-miR838	miR838	TCONS_00045706	M5	5	15.234	1	21	1648	1669	UUUUCUUCUACU-UCUUGCACA	GCUGCAAGGGAGUAGGAUGAAA
1110	ath-miR838	miR838	TCONS_00057092	M5	5	16.985	1	21	1542	1562	UUUUCUUCUACUUCUUGCACA	UAUGACAGAGGAAGAAGAAUA
1111	ath-miR1888b	miR1888	TCONS_00036372	M4	4.5	11.411	1	21	342	362	UUAGGCUAAGAUUUGUGAAGA	CCAGUACAAAUUUAAGCUUAA
1112	ath-miR5648-3p	miR5648	TCONS_00053331	M4	4.5	9.333	1	21	367	387	AUCUGAAGAAAAUAGCGGCAU	UCCAUGUAAUUUUUUUCAGAU
1113	ath-miR1888a	miR1888	TCONS_00036372	M4	5	9.192	1	21	658	678	UAAGUUAAGAUUUGUGAAGAA	AUUUUCAAGAGCAUUAAUUUA
1114	ath-miR5648-3p	miR5648	TCONS_00003646	M4	5	22.725	1	21	689	709	AUCUGAAGAAAAUAGCGGCAU	UGGCGGCUUUUUUUUUAAGAG
1115	ath-miR5648-5p	miR5648	TCONS_00053281	M4	5	13.302	1	22	439	460	UUUGGAAAUAUUUGGCUUGACU	GAUUAAUUCCAAGGUUUCCAAG
1116	ath-miR838	miR838	TCONS_00029389	M4	5	18.388	1	21	91	111	UUUUCUUCUACUUCUUGCACA	AAGGCGGGAUGGGGAAGAAGA
1117	ath-miR1888b	miR1888	TCONS_00036368	M3	4.5	13.971	1	21	340	360	UUAGGCUAAGAUUUGUGAAGA	CCAGUACAAAUUUAAGCUUAA
1118	ath-miR5648-5p	miR5648	TCONS_00040458	M3	4.5	10.021	1	22	1158	1179	UUUGGAAAUAUUUGGCUUGACU	AUUUAAACUAAAUUAUUCUAAA
1119	ath-miR5658	miR5658	TCONS_00059620	M3	4.5	23.661	1	21	862	882	AUGAUGAUGAUGAUGAUGAAA	CCUCAUGAUCAUUCUGAUCGU
1120	ath-miR1888b	miR1888	TCONS_00044330	M3	5	13.267	1	21	6090	6110	UUAGGCUAAGAUUUGUGAAGA	AUCUUAGAAAUCUAGGUCUGA
1121	ath-miR418	miR418	TCONS_00044330	M3	5	14.302	1	21	4243	4263	UAAUGUGAUGAUGAACUGACC	UGUCACAUCAUUUACAUAUUA
1122	ath-miR5658	miR5658	TCONS_00060529	M3	5	5.434	1	21	1	21	AUGAUGAUGAUGAUGAUGAAA	CGUCAUCGUCCCCUUCCUCAU
1123	ath-miR5998a	miR5998	TCONS_00044330	M3	5	16.54	1	21	3284	3304	ACAGUUUGUGUUUUGUUUUGU	UUAAAGUGAGACAUGAAUUUU
1124	ath-miR5998b	miR5998	TCONS_00044330	M3	5	16.54	1	21	3284	3304	ACAGUUUGUGUUUUGUUUUGU	UUAAAGUGAGACAUGAAUUUU
1125	ath-miR778	miR778	TCONS_00044330	M3	5	14.457	1	21	3937	3956	UGGCUUGGUUUAUGUACACCG	UUGAGGACA-AAGCCAAGCUA
1126	ath-miR828	miR828	TCONS_00044330	M3	5	13.263	1	22	3273	3294	UCUUGCUUAAAUGAGUAUUCCA	AUAACUAUCUAUUAAAGUGAGA
1127	ath-miR828	miR828	TCONS_00044330	M3	5	13.261	1	22	4272	4292	UCUUGCUUAAAUGAGUAUUCCA	GUUGAUACA-AUUUGGGUAAGA
1128	ath-miR838	miR838	TCONS_00044330	M3	5	15.604	1	21	5286	5306	UUUUCUUCUACUUCUUGCACA	AUGGCAGAAAGUAAAAGACAA
1129	ath-miR5648-5p	miR5648	TCONS_00044146	M2	3.5	6.376	1	22	56	77	UUUGGAAAUAUUUGGCUUGACU	AAUCGUGUCAAAUAUAUCCAAA
1130	ath-miR838	miR838	TCONS_00059333	M2	4	14.227	1	21	2945	2965	UUUUCUUCUACUUCUUGCACA	ACUGAAAUAAGUGGCAGAAAA
1131	ath-miR838	miR838	TCONS_00022965	M2	4	21.947	1	21	241	261	UUUUCUUCUACUUCUUGCACA	GCUGGAGGAGGAGGAAGAAGA
1132	ath-miR838	miR838	TCONS_00028198	M2	4	17.271	1	21	272	292	UUUUCUUCUACUUCUUGCACA	GAUGGGGGAGGAAGAAGAAGA
1133	ath-miR838	miR838	TCONS_00059240	M2	4	6.435	1	21	204	224	UUUUCUUCUACUUCUUGCACA	GAUGAAAGGACUUGAAGAAGA
1134	ath-miR1888b	miR1888	TCONS_00036370	M2	4.5	11.411	1	21	275	295	UUAGGCUAAGAUUUGUGAAGA	CCAGUACAAAUUUAAGCUUAA
1135	ath-miR4228-3p	miR4228	TCONS_00025133	M2	4.5	16.309	1	21	1671	1691	UCGGAUGCGAAACGGUGGUGU	CUACUUUCGUUUAUCAUCCGG
1136	ath-miR4228-3p	miR4228	TCONS_00001965	M2	4.5	15.297	1	21	331	351	UCGGAUGCGAAACGGUGGUGU	UGACUAUCAUUCAGUAUCCGA
1137	ath-miR5028	miR5028	TCONS_00020143	M2	4.5	12.727	1	21	4	24	AAUUGGGUUUAUGCUAGAGUU	CUUUUUAGUAAAAGCCUGGUU
1138	ath-miR5028	miR5028	TCONS_00045165	M2	4.5	16.338	1	21	405	426	AAUUGGGUUUA-UGCUAGAGUU	UUCUUUAGUACUAACCCUAAUU
1139	ath-miR5638b	miR5638	TCONS_00010650	M2	4.5	22.288	1	21	1516	1536	ACAGUGGUCAUCUGGUGGGCU	UUUUUGCCAGACGGCCACUGG
1140	ath-miR8178	miR8178	TCONS_00045715	M2	4.5	13.827	1	21	1435	1455	UAACAGAGUAAUUGUACAGUG	UGAUGUUCAGUUUCUCUGUUU
1141	ath-miR838	miR838	TCONS_00019454	M2	4.5	18.956	1	21	603	623	UUUUCUUCUACUUCUUGCACA	AUUGCGUGAGGAAGAAGAGGG
1142	ath-miR1888a	miR1888	TCONS_00036370	M2	5	9.192	1	21	591	611	UAAGUUAAGAUUUGUGAAGAA	AUUUUCAAGAGCAUUAAUUUA
1143	ath-miR1888b	miR1888	TCONS_00044328	M2	5	13.267	1	21	5436	5456	UUAGGCUAAGAUUUGUGAAGA	AUCUUAGAAAUCUAGGUCUGA
1144	ath-miR1888b	miR1888	TCONS_00059333	M2	5	12.427	1	21	62	82	UUAGGCUAAGAUUUGUGAAGA	GUGUCAUAGAAGUGAGCCUAA
1145	ath-miR2938	miR2938	TCONS_00059333	M2	5	13.496	1	21	1537	1557	GAUCUUUUGAGAGGGUUCCAG	AGAGAGGUCUCUUAAAGGAUA
1146	ath-miR2938	miR2938	TCONS_00058955	M2	5	20.319	1	21	1067	1087	GAUCUUUUGAGAGGGUUCCAG	CAAGUAUCUUUUCAAAUGAUC
1147	ath-miR418	miR418	TCONS_00055983	M2	5	11.37	1	21	852	872	UAAUGUGAUGAUGAACUGACC	GUUUAUUGCAUUAUUGCAUUC
1148	ath-miR418	miR418	TCONS_00025133	M2	5	18.017	1	21	2201	2221	UAAUGUGAUGAUGAACUGACC	CCUUAGUUUAUCCGGAUAUUA
1149	ath-miR418	miR418	TCONS_00044328	M2	5	14.302	1	21	3589	3609	UAAUGUGAUGAUGAACUGACC	UGUCACAUCAUUUACAUAUUA
1150	ath-miR418	miR418	TCONS_00010650	M2	5	20.126	1	21	1673	1692	UAAUGUGAUGAUGAACUGACC	GUGCGCUUCAUC-UCACGUUA
1151	ath-miR5028	miR5028	TCONS_00046763	M2	5	13.633	1	21	467	487	AAUUGGGUUUAUGCUAGAGUU	UGCUUGACCAUCAAUCUGAUU
1152	ath-miR5628	miR5628	TCONS_00004830	M2	5	11.606	1	21	1641	1661	GAAAUAGCGAAGAUAUGAUUA	UGGUGUUAUCUCUGCUAUUUG
1153	ath-miR5638b	miR5638	TCONS_00040865	M2	5	23.46	1	21	52	72	ACAGUGGUCAUCUGGUGGGCU	UCCCCGCCGCGUGGAUACUGU
1154	ath-miR5648-5p	miR5648	TCONS_00044146	M2	5	5.385	1	22	103	124	UUUGGAAAUAUUUGGCUUGACU	AAUCAACUUCAAAACUUCCAAA
1155	ath-miR5648-5p	miR5648	TCONS_00019454	M2	5	14.06	1	22	572	593	UUUGGAAAUAUUUGGCUUGACU	UGGCAAGUCAAAUAGAUCAAGA
1156	ath-miR5648-5p	miR5648	TCONS_00044689	M2	5	15.871	1	22	1221	1242	UUUGGAAAUAUUUGGCUUGACU	UUACAGCCUAAUUUUUUUCAAG
1157	ath-miR5658	miR5658	TCONS_00022659	M2	5	17.468	1	21	1231	1251	AUGAUGAUGAUGAUGAUGAAA	UAUCAUCUUCAUCCUGGUCAG
1158	ath-miR5658	miR5658	TCONS_00037548	M2	5	12.527	1	21	1	20	AUGAUGAUGAUGAUGAUGAAA	GUUGAUGAU-AUUAUUAUCAU
1159	ath-miR5998a	miR5998	TCONS_00044328	M2	5	16.54	1	21	2630	2650	ACAGUUUGUGUUUUGUUUUGU	UUAAAGUGAGACAUGAAUUUU
1160	ath-miR5998a	miR5998	TCONS_00025133	M2	5	12.632	1	21	2555	2575	ACAGUUUGUGUUUUGUUUUGU	AAAAAAUUUCACACAAAGUGU
1161	ath-miR5998b	miR5998	TCONS_00044328	M2	5	16.54	1	21	2630	2650	ACAGUUUGUGUUUUGUUUUGU	UUAAAGUGAGACAUGAAUUUU
1162	ath-miR5998b	miR5998	TCONS_00025133	M2	5	12.632	1	21	2555	2575	ACAGUUUGUGUUUUGUUUUGU	AAAAAAUUUCACACAAAGUGU
1163	ath-miR778	miR778	TCONS_00044328	M2	5	14.457	1	21	3283	3302	UGGCUUGGUUUAUGUACACCG	UUGAGGACA-AAGCCAAGCUA
1164	ath-miR8178	miR8178	TCONS_00044328	M2	5	16.665	1	21	1375	1395	UAACAGAGUAAUUGUACAGUG	ACCUGCACAAUGGUUCUAUUG
1165	ath-miR828	miR828	TCONS_00044328	M2	5	13.263	1	22	2619	2640	UCUUGCUUAAAUGAGUAUUCCA	AUAACUAUCUAUUAAAGUGAGA
1166	ath-miR828	miR828	TCONS_00044328	M2	5	13.261	1	22	3618	3638	UCUUGCUUAAAUGAGUAUUCCA	GUUGAUACA-AUUUGGGUAAGA
1167	ath-miR838	miR838	TCONS_00044328	M2	5	15.604	1	21	4632	4652	UUUUCUUCUACUUCUUGCACA	AUGGCAGAAAGUAAAAGACAA
1168	ath-miR838	miR838	TCONS_00058018	M2	5	13.418	1	21	806	826	UUUUCUUCUACUUCUUGCACA	GAUGCAUGAAGUGCAGGAUAG
1169	ath-miR8168	miR8168	TCONS_00027698	M1	3.5	19.583	1	21	977	997	AGGUGCUGAGUGUGCUAGUGC	GCACUAGUGCACUCUGCAUUU
1170	ath-miR838	miR838	TCONS_00053483	M1	4	7.961	1	21	335	355	UUUUCUUCUACUUCUUGCACA	GAUGAGAGGAGAGGGAGAAAA
1171	ath-miR418	miR418	TCONS_00051183	M1	4.5	13.044	1	21	1630	1650	UAAUGUGAUGAUGAACUGACC	AAUUAUUUUAUCAGCACGUUU
1172	ath-miR5028	miR5028	TCONS_00002135	M1	4.5	15.122	1	21	59	80	AAUUGGGUUUAU-GCUAGAGUU	CUCUCUAGCUAUAAACCUAGAU
1173	ath-miR5028	miR5028	TCONS_00004175	M1	4.5	13.767	1	21	146	166	AAUUGGGUUUAUGCUAGAGUU	GAUGUUAGCAUAUCUCCAAUU
1174	ath-miR5998a	miR5998	TCONS_00043820	M1	4.5	18.575	1	21	1731	1750	ACAGUUUGUGUUUUGUUUUGU	CCUAAACAAAGCACAA-CUGU
1175	ath-miR5998b	miR5998	TCONS_00043820	M1	4.5	18.575	1	21	1731	1750	ACAGUUUGUGUUUUGUUUUGU	CCUAAACAAAGCACAA-CUGU
1176	ath-miR8178	miR8178	TCONS_00043820	M1	4.5	16.312	1	21	1182	1202	UAACAGAGUAAUUGUACAGUG	AGUUCUACAACAAUUUUGUUA
1177	ath-miR848	miR848	TCONS_00039225	M1	4.5	21.908	1	22	7	28	UGACAUGGGACUGCCUAAGCUA	AUGCUUGGGUAGAUUCCUGUCA
1178	ath-miR1888a	miR1888	TCONS_00051183	M1	5	13.074	1	21	980	999	UAAGUUAAGAUUUGUGAAGAA	UUCUUCACAGAUCA-AGCUUA
1179	ath-miR1888a	miR1888	TCONS_00052558	M1	5	22.973	1	21	421	441	UAAGUUAAGAUUUGUGAAGAA	AUUUCCAUGAACCAUGACUUA
1180	ath-miR5648-3p	miR5648	TCONS_00027698	M1	5	15.369	1	21	623	643	AUCUGAAGAAAAUAGCGGCAU	CGUCAGUUAUUCUCUUUAGAA
1181	ath-miR5648-5p	miR5648	TCONS_00051183	M1	5	15.048	1	22	1094	1115	UUUGGAAAUAUUUGGCUUGACU	UUUCGGCCUAAAUGUUCCUAAA
1182	ath-miR5648-5p	miR5648	TCONS_00051183	M1	5	14.437	1	22	1183	1204	UUUGGAAAUAUUUGGCUUGACU	AAACGGCCAAAAUAUUGUCAAA
1183	ath-miR5658	miR5658	TCONS_00001438	M1	5	17.237	1	21	531	552	AUGAUGAUGAUGAU-GAUGAAA	UUUCCUCCAUCAUGAUCAUCAA
1184	ath-miR5658	miR5658	TCONS_00040051	M1	5	14.25	1	21	293	314	AUGAUGAU-GAUGAUGAUGAAA	UUUCUUGAUCCUCUAUCAUCAU
1185	ath-miR5658	miR5658	TCONS_00027698	M1	5	20.504	1	21	871	890	AUGAUGAUGAUGAUGAUGAAA	AGAUAUUAUUAUC-UUAUCAU
1186	ath-miR8168	miR8168	TCONS_00056407	M1	5	20.775	1	21	139	159	AGGUGCUGAGUGUGCUAGUGC	CCACUCAUUCAUUCAGUGCCU
1187	ath-miR828	miR828	TCONS_00001438	M1	5	14.961	1	22	845	866	UCUUGCUUAAAUGAGUAUUCCA	UAAAGUCUUCAUUUCAGUAUGA
1188	ath-miR838	miR838	TCONS_00049251	M1	5	15.945	1	21	430	449	UUUUCUUCUACUUCUUGCACA	GGUG-GAGAAGAAGAGGAGGA
1189	ath-miR838	miR838	TCONS_00049251	M1	5	22.858	1	21	381	401	UUUUCUUCUACUUCUUGCACA	GUUGAAAGGAGAAAGAGAGAG
1190	ath-miR5647	miR5647	TCONS_00041822	M6	3.5	16.849	1	21	299	319	UCAAGUUUGAUGACGAUUCCA	GAGAAUCGUCACUUAAUUUGG
1191	ath-miR417	miR417	TCONS_00036371	M6	4	7.377	1	21	1913	1932	GAAGGUAGUGAAUUUGUUCGA	UCUAACGAAUUCA-UACUUUC
1192	ath-miR857	miR857	TCONS_00017303	M6	4	11.962	1	21	1240	1260	UUUUGUAUGUUGAAGGUGUAU	AUCUGUUUUUAACAUAUAAAA
1193	ath-miR857	miR857	TCONS_00036371	M6	4	14.375	1	21	2706	2726	UUUUGUAUGUUGAAGGUGUAU	GUGCACCUGCAACACACGAGA
1194	ath-miR2937	miR2937	TCONS_00025477	M6	4.5	22.949	1	21	976	995	AUAAGAGCUGUUGAAGGAGUC	UCCUCCUCCGAU-GCUCUUGU
1195	ath-miR407	miR407	TCONS_00059882	M6	4.5	15.474	1	21	508	528	UUUAAAUCAUAUACUUUUGGU	CAUGAUAUUAGAUGAUUUAAG
1196	ath-miR5017-3p	miR5017	TCONS_00030975	M6	4.5	14.459	1	21	2280	2300	UUAUACCAAAUUAAUAGCAAA	GUUGGUAUUAGUUUGAUAAAA
1197	ath-miR5017-5p	miR5017	TCONS_00004669	M6	4.5	14.17	1	21	124	143	AUUUGUUACUAAUUUGGAAUG	UAUUUUAA-UUAUUAAUAAAU
1198	ath-miR5657	miR5657	TCONS_00004568	M6	4.5	18.058	1	21	160	180	UGGACAAGGUUAGAUUUGGUG	UCUAAAAGCUAACUUUGUCCU
1199	ath-miR857	miR857	TCONS_00036371	M6	4.5	12.754	1	21	242	262	UUUUGUAUGUUGAAGGUGUAU	UUUCAUCUUUGACAUCCAAAG
1200	ath-miR867	miR867	TCONS_00004669	M6	4.5	11.982	1	21	132	152	UUGAACAUGGUUUAUUAGGAA	UUAUUAAUAAAUUAUAUUUAA
1201	ath-miR867	miR867	TCONS_00036371	M6	4.5	10.953	1	21	2255	2275	UUGAACAUGGUUUAUUAGGAA	UCCCUAGUGAAACAGGUUUGA
1202	ath-miR2937	miR2937	TCONS_00039385	M6	5	10.016	1	21	6	26	AUAAGAGCUGUUGAAGGAGUC	CCCUCCUUCAUCGGUCCUUGC
1203	ath-miR407	miR407	TCONS_00004669	M6	5	11.23	1	21	265	284	UUUAAAUCAUAUACUUUUGGU	UAAAAAAGUUU-UGAUUUAAU
1204	ath-miR5017-5p	miR5017	TCONS_00036371	M6	5	11.64	1	21	1627	1647	AUUUGUUACUAAUUUGGAAUG	AAGUAGAAUUUAGUAACAAAU
1205	ath-miR5017-5p	miR5017	TCONS_00025569	M6	5	13.373	1	21	1272	1291	AUUUGUUACUAAUUUGGAAUG	ACUUCUAACUUA-UAAUAAAA
1206	ath-miR5637	miR5637	TCONS_00030975	M6	5	24.887	1	21	3463	3483	AAUGCGCAACUCUAUAUUUCC	AUGAAGAUAAGGUUGUGCACU
1207	ath-miR5647	miR5647	TCONS_00030975	M6	5	13.504	1	21	2714	2734	UCAAGUUUGAUGACGAUUCCA	AUGAAUCCUUGUUAGAUUUUA
1208	ath-miR777	miR777	TCONS_00030975	M6	5	13.606	1	22	4116	4137	UACGCAUUGAGUUUCGUUGCUU	UAAAAGCGGAAAAUAAUGUGUA
1209	ath-miR8167a	miR8167	TCONS_00056671	M6	5	22.61	1	22	536	557	AGAUGUGGAGAUCGUGGGGAUG	UAUUGCCACCACUUGCACAUCU
1210	ath-miR8167a	miR8167	TCONS_00017303	M6	5	9.074	1	22	132	153	AGAUGUGGAGAUCGUGGGGAUG	GUCUCUCUCUAUCUGUACAUUU
1211	ath-miR8167b	miR8167	TCONS_00056671	M6	5	22.61	1	22	536	557	AGAUGUGGAGAUCGUGGGGAUG	UAUUGCCACCACUUGCACAUCU
1212	ath-miR8167b	miR8167	TCONS_00017303	M6	5	9.074	1	22	132	153	AGAUGUGGAGAUCGUGGGGAUG	GUCUCUCUCUAUCUGUACAUUU
1213	ath-miR8167c	miR8167	TCONS_00056671	M6	5	22.61	1	22	536	557	AGAUGUGGAGAUCGUGGGGAUG	UAUUGCCACCACUUGCACAUCU
1214	ath-miR8167c	miR8167	TCONS_00017303	M6	5	9.074	1	22	132	153	AGAUGUGGAGAUCGUGGGGAUG	GUCUCUCUCUAUCUGUACAUUU
1215	ath-miR8167d	miR8167	TCONS_00056671	M6	5	22.61	1	22	536	557	AGAUGUGGAGAUCGUGGGGAUG	UAUUGCCACCACUUGCACAUCU
1216	ath-miR8167d	miR8167	TCONS_00017303	M6	5	9.074	1	22	132	153	AGAUGUGGAGAUCGUGGGGAUG	GUCUCUCUCUAUCUGUACAUUU
1217	ath-miR8167e	miR8167	TCONS_00056671	M6	5	22.61	1	22	536	557	AGAUGUGGAGAUCGUGGGGAUG	UAUUGCCACCACUUGCACAUCU
1218	ath-miR8167e	miR8167	TCONS_00017303	M6	5	9.074	1	22	132	153	AGAUGUGGAGAUCGUGGGGAUG	GUCUCUCUCUAUCUGUACAUUU
1219	ath-miR8167f	miR8167	TCONS_00056671	M6	5	22.61	1	22	536	557	AGAUGUGGAGAUCGUGGGGAUG	UAUUGCCACCACUUGCACAUCU
1220	ath-miR8167f	miR8167	TCONS_00017303	M6	5	9.074	1	22	132	153	AGAUGUGGAGAUCGUGGGGAUG	GUCUCUCUCUAUCUGUACAUUU
1221	ath-miR857	miR857	TCONS_00004568	M6	5	20.264	1	21	675	695	UUUUGUAUGUUGAAGGUGUAU	CAAUGCCUUUGGUGUACAACA
1222	ath-miR2937	miR2937	TCONS_00035465	M5	4	19.097	1	21	310	330	AUAAGAGCUGUUGAAGGAGUC	UUACCAUUCAAUAGUUCUUAU
1223	ath-miR2937	miR2937	TCONS_00057092	M5	4	13.131	1	21	596	616	AUAAGAGCUGUUGAAGGAGUC	CUCUCUUUCAAUGAUUUUUGU
1224	ath-miR857	miR857	TCONS_00045013	M5	4	9.954	1	21	59	79	UUUUGUAUGUUGAAGGUGUAU	AAAUAUAUUUAAGAUACAAGA
1225	ath-miR407	miR407	TCONS_00045706	M5	4.5	11.564	1	21	3106	3126	UUUAAAUCAUAUACUUUUGGU	UGCGAGAUUAGAUGAUUUGAU
1226	ath-miR827	miR827	TCONS_00033722	M5	4.5	14.434	1	21	2625	2645	UUAGAUGACCAUCAACAAACU	AUUCUCUUGAUGGUUUUCUAG
1227	ath-miR857	miR857	TCONS_00036367	M5	4.5	12.78	1	21	305	325	UUUUGUAUGUUGAAGGUGUAU	UUUCAUCUUUGACAUCCAAAG
1228	ath-miR407	miR407	TCONS_00033722	M5	5	11.51	1	21	3219	3238	UUUAAAUCAUAUACUUUUGGU	UUUGAAUGUAUG-GAUUUAAG
1229	ath-miR417	miR417	TCONS_00045013	M5	5	11.115	1	21	78	98	GAAGGUAGUGAAUUUGUUCGA	GAGAAGCAGUGAACUACUUUC
1230	ath-miR417	miR417	TCONS_00045706	M5	5	9.717	1	21	796	816	GAAGGUAGUGAAUUUGUUCGA	AAGAGAAAAUAACCUGCCUUC
1231	ath-miR5017-3p	miR5017	TCONS_00056974	M5	5	11.522	1	21	60	80	UUAUACCAAAUUAAUAGCAAA	GUUGUUCUUUAAUUGGUAUUA
1232	ath-miR5027	miR5027	TCONS_00018793	M5	5	16.363	1	21	674	693	ACCGGUUGGAACUUGCCUUAA	UUAAGGCUA-UUCCAAUCUGU
1233	ath-miR5647	miR5647	TCONS_00033722	M5	5	15.435	1	21	3889	3909	UCAAGUUUGAUGACGAUUCCA	UUGGAUAGGCAUCAGGUUUGU
1234	ath-miR5647	miR5647	TCONS_00018793	M5	5	7.917	1	21	235	255	UCAAGUUUGAUGACGAUUCCA	AUGCAUUGUUAUCAAAGUUCA
1235	ath-miR5647	miR5647	TCONS_00018793	M5	5	9.565	1	21	35	55	UCAAGUUUGAUGACGAUUCCA	UUGAUUUCUCAAUUAACUUGA
1236	ath-miR5657	miR5657	TCONS_00033722	M5	5	16.875	1	21	2591	2611	UGGACAAGGUUAGAUUUGGUG	UACCAAAUCUCACAUUUUCAA
1237	ath-miR5657	miR5657	TCONS_00035190	M5	5	20.181	1	21	859	879	UGGACAAGGUUAGAUUUGGUG	UACCUUAACUAAUCUUGUUCU
1238	ath-miR5657	miR5657	TCONS_00036323	M5	5	10.686	1	21	988	1008	UGGACAAGGUUAGAUUUGGUG	CUUCACAAUUACCCUUGUUCG
1239	ath-miR5997	miR5997	TCONS_00045706	M5	5	15.176	1	21	642	662	UGAAACCAAGUAGCUAAAUAG	AUAGUUGGCAAUAUGGUUUCU
1240	ath-miR5997	miR5997	TCONS_00018793	M5	5	12.178	1	21	1094	1114	UGAAACCAAGUAGCUAAAUAG	UACUUUGGCAGCAUGGUUUCC
1241	ath-miR777	miR777	TCONS_00010652	M5	5	21.001	1	22	851	872	UACGCAUUGAGUUUCGUUGCUU	CAACAAUGUGGGUCACUGCGUA
1242	ath-miR8167a	miR8167	TCONS_00044928	M5	5	16.741	1	22	616	639	AGAUGUGGAGA--UCGUGGGGAUG	UAUCCCCCCGAAGUCUCCACGUUU
1243	ath-miR8167a	miR8167	TCONS_00033722	M5	5	7.739	1	22	2290	2311	AGAUGUGGAGAUCGUGGGGAUG	CUAUGCCUCUAUCUCCAUAUUU
1244	ath-miR8167a	miR8167	TCONS_00035190	M5	5	11.586	1	22	393	414	AGAUGUGGAGAUCGUGGGGAUG	CCCCCCCCCGCCCUCCGCUUCU
1245	ath-miR8167b	miR8167	TCONS_00044928	M5	5	16.741	1	22	616	639	AGAUGUGGAGA--UCGUGGGGAUG	UAUCCCCCCGAAGUCUCCACGUUU
1246	ath-miR8167b	miR8167	TCONS_00033722	M5	5	7.739	1	22	2290	2311	AGAUGUGGAGAUCGUGGGGAUG	CUAUGCCUCUAUCUCCAUAUUU
1247	ath-miR8167b	miR8167	TCONS_00035190	M5	5	11.586	1	22	393	414	AGAUGUGGAGAUCGUGGGGAUG	CCCCCCCCCGCCCUCCGCUUCU
1248	ath-miR8167c	miR8167	TCONS_00044928	M5	5	16.741	1	22	616	639	AGAUGUGGAGA--UCGUGGGGAUG	UAUCCCCCCGAAGUCUCCACGUUU
1249	ath-miR8167c	miR8167	TCONS_00033722	M5	5	7.739	1	22	2290	2311	AGAUGUGGAGAUCGUGGGGAUG	CUAUGCCUCUAUCUCCAUAUUU
1250	ath-miR8167c	miR8167	TCONS_00035190	M5	5	11.586	1	22	393	414	AGAUGUGGAGAUCGUGGGGAUG	CCCCCCCCCGCCCUCCGCUUCU
1251	ath-miR8167d	miR8167	TCONS_00044928	M5	5	16.741	1	22	616	639	AGAUGUGGAGA--UCGUGGGGAUG	UAUCCCCCCGAAGUCUCCACGUUU
1252	ath-miR8167d	miR8167	TCONS_00033722	M5	5	7.739	1	22	2290	2311	AGAUGUGGAGAUCGUGGGGAUG	CUAUGCCUCUAUCUCCAUAUUU
1253	ath-miR8167d	miR8167	TCONS_00035190	M5	5	11.586	1	22	393	414	AGAUGUGGAGAUCGUGGGGAUG	CCCCCCCCCGCCCUCCGCUUCU
1254	ath-miR8167e	miR8167	TCONS_00044928	M5	5	16.741	1	22	616	639	AGAUGUGGAGA--UCGUGGGGAUG	UAUCCCCCCGAAGUCUCCACGUUU
1255	ath-miR8167e	miR8167	TCONS_00033722	M5	5	7.739	1	22	2290	2311	AGAUGUGGAGAUCGUGGGGAUG	CUAUGCCUCUAUCUCCAUAUUU
1256	ath-miR8167e	miR8167	TCONS_00035190	M5	5	11.586	1	22	393	414	AGAUGUGGAGAUCGUGGGGAUG	CCCCCCCCCGCCCUCCGCUUCU
1257	ath-miR8167f	miR8167	TCONS_00044928	M5	5	16.741	1	22	616	639	AGAUGUGGAGA--UCGUGGGGAUG	UAUCCCCCCGAAGUCUCCACGUUU
1258	ath-miR8167f	miR8167	TCONS_00033722	M5	5	7.739	1	22	2290	2311	AGAUGUGGAGAUCGUGGGGAUG	CUAUGCCUCUAUCUCCAUAUUU
1259	ath-miR8167f	miR8167	TCONS_00035190	M5	5	11.586	1	22	393	414	AGAUGUGGAGAUCGUGGGGAUG	CCCCCCCCCGCCCUCCGCUUCU
1260	ath-miR827	miR827	TCONS_00057092	M5	5	10.926	1	21	1661	1680	UUAGAUGACCAUCAACAAACU	AGUGUGUUGAUU-UUAUUUAA
1261	ath-miR847	miR847	TCONS_00055090	M5	5	15.483	1	21	280	301	UCACUCCU-CUUCUUCUUGAUG	AUUUACGAGGAAAUAGGAGUGA
1262	ath-miR857	miR857	TCONS_00033722	M5	5	16.773	1	21	2577	2597	UUUUGUAUGUUGAAGGUGUAU	GAACACCUUCCCUUUACCAAA
1263	ath-miR857	miR857	TCONS_00045706	M5	5	10.326	1	21	2994	3014	UUUUGUAUGUUGAAGGUGUAU	AAAUAUCUUUAAAAUAUAGCA
1264	ath-miR857	miR857	TCONS_00045706	M5	5	10.28	1	21	2964	2984	UUUUGUAUGUUGAAGGUGUAU	AGACACUUAUCAUAUAAAAAA
1265	ath-miR857	miR857	TCONS_00045512	M5	5	17.662	1	21	454	474	UUUUGUAUGUUGAAGGUGUAU	CCACAACGUGUGCAUAUAAAA
1266	ath-miR867	miR867	TCONS_00045706	M5	5	7.67	1	21	1959	1978	UUGAACAUGGUUUAUUAGGAA	UUCUUCAUAAAA-AUGUUUAA
1267	ath-miR417	miR417	TCONS_00036372	M4	4	7.377	1	21	1978	1997	GAAGGUAGUGAAUUUGUUCGA	UCUAACGAAUUCA-UACUUUC
1268	ath-miR857	miR857	TCONS_00036372	M4	4	14.375	1	21	2771	2791	UUUUGUAUGUUGAAGGUGUAU	GUGCACCUGCAACACACGAGA
1269	ath-miR857	miR857	TCONS_00036372	M4	4.5	12.78	1	21	307	327	UUUUGUAUGUUGAAGGUGUAU	UUUCAUCUUUGACAUCCAAAG
1270	ath-miR867	miR867	TCONS_00036372	M4	4.5	10.953	1	21	2320	2340	UUGAACAUGGUUUAUUAGGAA	UCCCUAGUGAAACAGGUUUGA
1271	ath-miR5017-5p	miR5017	TCONS_00036372	M4	5	11.64	1	21	1692	1712	AUUUGUUACUAAUUUGGAAUG	AAGUAGAAUUUAGUAACAAAU
1272	ath-miR8167a	miR8167	TCONS_00053331	M4	5	12.901	1	22	214	235	AGAUGUGGAGAUCGUGGGGAUG	UUCCUCCGUCAUCUUCCUAUCU
1273	ath-miR8167b	miR8167	TCONS_00053331	M4	5	12.901	1	22	214	235	AGAUGUGGAGAUCGUGGGGAUG	UUCCUCCGUCAUCUUCCUAUCU
1274	ath-miR8167c	miR8167	TCONS_00053331	M4	5	12.901	1	22	214	235	AGAUGUGGAGAUCGUGGGGAUG	UUCCUCCGUCAUCUUCCUAUCU
1275	ath-miR8167d	miR8167	TCONS_00053331	M4	5	12.901	1	22	214	235	AGAUGUGGAGAUCGUGGGGAUG	UUCCUCCGUCAUCUUCCUAUCU
1276	ath-miR8167e	miR8167	TCONS_00053331	M4	5	12.901	1	22	214	235	AGAUGUGGAGAUCGUGGGGAUG	UUCCUCCGUCAUCUUCCUAUCU
1277	ath-miR8167f	miR8167	TCONS_00053331	M4	5	12.901	1	22	214	235	AGAUGUGGAGAUCGUGGGGAUG	UUCCUCCGUCAUCUUCCUAUCU
1278	ath-miR847	miR847	TCONS_00003646	M4	5	18.604	1	21	921	941	UCACUCCUCUUCUUCUUGAUG	AAUCGAAGAGAACAGGAGGGG
1279	ath-miR857	miR857	TCONS_00000064	M4	5	14.95	1	21	378	398	UUUUGUAUGUUGAAGGUGUAU	GUCAACGUUGGACAUGCAAAA
1280	ath-miR857	miR857	TCONS_00000064	M4	5	8.856	1	21	442	462	UUUUGUAUGUUGAAGGUGUAU	AAAAACCUACACCAUGCAAGU
1281	ath-miR5657	miR5657	TCONS_00036795	M3	4	14.707	1	21	371	391	UGGACAAGGUUAGAUUUGGUG	CUCUAAUUCUGAUCUUGUCGA
1282	ath-miR2937	miR2937	TCONS_00040458	M3	4.5	14.182	1	21	968	988	AUAAGAGCUGUUGAAGGAGUC	UGUUUCUUCAACUUCUCUUGG
1283	ath-miR5657	miR5657	TCONS_00044330	M3	4.5	12.71	1	21	6045	6065	UGGACAAGGUUAGAUUUGGUG	AGCUAUCUCCAACUUUGUUCA
1284	ath-miR8167a	miR8167	TCONS_00059620	M3	4.5	20.14	1	22	1137	1158	AGAUGUGGAGAUCGUGGGGAUG	GACCCAUAUGGUCAUUACAUCU
1285	ath-miR8167b	miR8167	TCONS_00059620	M3	4.5	20.14	1	22	1137	1158	AGAUGUGGAGAUCGUGGGGAUG	GACCCAUAUGGUCAUUACAUCU
1286	ath-miR8167c	miR8167	TCONS_00059620	M3	4.5	20.14	1	22	1137	1158	AGAUGUGGAGAUCGUGGGGAUG	GACCCAUAUGGUCAUUACAUCU
1287	ath-miR8167d	miR8167	TCONS_00059620	M3	4.5	20.14	1	22	1137	1158	AGAUGUGGAGAUCGUGGGGAUG	GACCCAUAUGGUCAUUACAUCU
1288	ath-miR8167e	miR8167	TCONS_00059620	M3	4.5	20.14	1	22	1137	1158	AGAUGUGGAGAUCGUGGGGAUG	GACCCAUAUGGUCAUUACAUCU
1289	ath-miR8167f	miR8167	TCONS_00059620	M3	4.5	20.14	1	22	1137	1158	AGAUGUGGAGAUCGUGGGGAUG	GACCCAUAUGGUCAUUACAUCU
1290	ath-miR8177	miR8177	TCONS_00044330	M3	4.5	7.172	1	22	5832	5853	GUGUGAUGAUGUGUCAUUUAUA	GCAAGAUCAAACAUUAUCAUAA
1291	ath-miR8177	miR8177	TCONS_00044330	M3	4.5	14.322	1	22	3734	3755	GUGUGAUGAUGUGUCAUUUAUA	UUGAAAAGGCAUAGUAUUACAU
1292	ath-miR857	miR857	TCONS_00036368	M3	4.5	12.789	1	21	305	325	UUUUGUAUGUUGAAGGUGUAU	UUUCAUCUUUGACAUCCAAAG
1293	ath-miR1887	miR1887	TCONS_00040458	M3	5	13.424	1	21	970	990	UACUAAGUAGAGUCUAAGAGA	UUUCUUCAACUUCUCUUGGUA
1294	ath-miR417	miR417	TCONS_00036795	M3	5	18.087	1	21	313	332	GAAGGUAGUGAAUUUGUUCGA	UUGGAUUAGUUCA-UACUUUC
1295	ath-miR417	miR417	TCONS_00044330	M3	5	12.31	1	21	1274	1293	GAAGGUAGUGAAUUUGUUCGA	CUGAACACACUUA-UGCCUUC
1296	ath-miR5997	miR5997	TCONS_00029196	M3	5	10.389	1	21	1226	1246	UGAAACCAAGUAGCUAAAUAG	CCUUUCAACUAAAUGGUUUCA
1297	ath-miR857	miR857	TCONS_00044330	M3	5	11.268	1	21	4245	4265	UUUUGUAUGUUGAAGGUGUAU	UCACAUCAUUUACAUAUUAAA
1298	ath-miR857	miR857	TCONS_00040458	M3	5	8.584	1	21	1514	1534	UUUUGUAUGUUGAAGGUGUAU	UCACAUCAAAAAAAUAUAAAA
1299	ath-miR2937	miR2937	TCONS_00045715	M2	4	11.234	1	21	1775	1795	AUAAGAGCUGUUGAAGGAGUC	UGCUCUAUCAAUAGCUGUUGU
1300	ath-miR407	miR407	TCONS_00058018	M2	4	10.347	1	21	636	656	UUUAAAUCAUAUACUUUUGGU	UUUAAGAAUUUCUGAUUUAAA
1301	ath-miR417	miR417	TCONS_00036370	M2	4	7.377	1	21	1911	1930	GAAGGUAGUGAAUUUGUUCGA	UCUAACGAAUUCA-UACUUUC
1302	ath-miR417	miR417	TCONS_00059333	M2	4	14.339	1	21	950	970	GAAGGUAGUGAAUUUGUUCGA	UAGAAUGUAUUCAUUACCUCC
1303	ath-miR777	miR777	TCONS_00025133	M2	4	18.398	1	22	2127	2148	UACGCAUUGAGUUUCGUUGCUU	CACUAAUGAGAUCCAAUGCGUC
1304	ath-miR857	miR857	TCONS_00036370	M2	4	14.375	1	21	2704	2724	UUUUGUAUGUUGAAGGUGUAU	GUGCACCUGCAACACACGAGA
1305	ath-miR857	miR857	TCONS_00038060	M2	4	16.428	1	21	578	599	UUUUGUAUGUUGA-AGGUGUAU	UCACGCGUAUCAAUAUACAAAA
1306	ath-miR1887	miR1887	TCONS_00008211	M2	4.5	13.379	1	21	20	40	UACUAAGUAGAGUCUAAGAGA	AUUUUUAGGCAUCGUUUAGUA
1307	ath-miR407	miR407	TCONS_00045715	M2	4.5	14.052	1	21	752	772	UUUAAAUCAUAUACUUUUGGU	AUAGAACUUAUAUUAUUUAAA
1308	ath-miR417	miR417	TCONS_00045715	M2	4.5	8.88	1	21	2147	2167	GAAGGUAGUGAAUUUGUUCGA	GUGAAUAUGUGCACUAUUUUU
1309	ath-miR5017-5p	miR5017	TCONS_00059333	M2	4.5	19.987	1	21	1504	1524	AUUUGUUACUAAUUUGGAAUG	GAAUCUAGAGUGGUAACAAAA
1310	ath-miR5017-5p	miR5017	TCONS_00004830	M2	4.5	8.859	1	21	516	536	AUUUGUUACUAAUUUGGAAUG	CUCUUUACCUUAGUAACAAGU
1311	ath-miR5657	miR5657	TCONS_00044328	M2	4.5	12.71	1	21	5391	5411	UGGACAAGGUUAGAUUUGGUG	AGCUAUCUCCAACUUUGUUCA
1312	ath-miR777	miR777	TCONS_00058775	M2	4.5	23.842	1	22	306	327	UACGCAUUGAGUUUCGUUGCUU	UGACGGCGAAGCGCGAAGCGUA
1313	ath-miR8177	miR8177	TCONS_00045715	M2	4.5	13.824	1	22	2358	2379	GUGUGAUGAUGUGUCAUUUAUA	AGUAAGCAACACAUCCUCACAU
1314	ath-miR8177	miR8177	TCONS_00051848	M2	4.5	9.318	1	22	323	344	GUGUGAUGAUGUGUCAUUUAUA	AAAAAAUAAUACAUCACAACAC
1315	ath-miR8177	miR8177	TCONS_00044328	M2	4.5	7.172	1	22	5178	5199	GUGUGAUGAUGUGUCAUUUAUA	GCAAGAUCAAACAUUAUCAUAA
1316	ath-miR8177	miR8177	TCONS_00044328	M2	4.5	14.322	1	22	3080	3101	GUGUGAUGAUGUGUCAUUUAUA	UUGAAAAGGCAUAGUAUUACAU
1317	ath-miR847	miR847	TCONS_00019454	M2	4.5	18.663	1	21	607	627	UCACUCCUCUUCUUCUUGAUG	CGUGAGGAAGAAGAGGGCUGC
1318	ath-miR847	miR847	TCONS_00022659	M2	4.5	12.706	1	21	307	327	UCACUCCUCUUCUUCUUGAUG	UGUCAGGAGGGAGGAGAGUGU
1319	ath-miR857	miR857	TCONS_00036370	M2	4.5	12.753	1	21	240	260	UUUUGUAUGUUGAAGGUGUAU	UUUCAUCUUUGACAUCCAAAG
1320	ath-miR857	miR857	TCONS_00059333	M2	4.5	13.256	1	21	2199	2219	UUUUGUAUGUUGAAGGUGUAU	UUACACCUUUAGGAUACAAUU
1321	ath-miR867	miR867	TCONS_00036370	M2	4.5	10.953	1	21	2253	2273	UUGAACAUGGUUUAUUAGGAA	UCCCUAGUGAAACAGGUUUGA
1322	ath-miR1887	miR1887	TCONS_00059333	M2	5	17.221	1	21	1475	1495	UACUAAGUAGAGUCUAAGAGA	AUUUUUGAAUUAUUUUUAGUA
1323	ath-miR407	miR407	TCONS_00044689	M2	5	8.726	1	21	1333	1354	UUUAAAUCAUAUACUU-UUGGU	UCCAAUAAAUAUAUGAAUUGAA
1324	ath-miR407	miR407	TCONS_00022659	M2	5	15.045	1	21	44	64	UUUAAAUCAUAUACUUUUGGU	CAUGGAAGUAGAUUAAUUAAA
1325	ath-miR407	miR407	TCONS_00014718	M2	5	21.443	1	21	501	521	UUUAAAUCAUAUACUUUUGGU	AGCAAGAGGAAAUCGUUUAAU
1326	ath-miR407	miR407	TCONS_00055059	M2	5	6.257	1	21	277	297	UUUAAAUCAUAUACUUUUGGU	UUCAAAAUGAUAUUAUUCAGA
1327	ath-miR4227	miR4227	TCONS_00058955	M2	5	17.767	1	21	1120	1140	UCACUGGUACCAAUCAUUCCA	UGGGAUUGUUGGUUCCGUUGA
1328	ath-miR5017-5p	miR5017	TCONS_00036370	M2	5	11.64	1	21	1625	1645	AUUUGUUACUAAUUUGGAAUG	AAGUAGAAUUUAGUAACAAAU
1329	ath-miR5017-5p	miR5017	TCONS_00044145	M2	5	10.595	1	21	333	353	AUUUGUUACUAAUUUGGAAUG	CUUUCUUGAUCAGUAGUAAAG
1330	ath-miR5017-5p	miR5017	TCONS_00058018	M2	5	18.16	1	21	233	253	AUUUGUUACUAAUUUGGAAUG	UGUGCCAAACUUGUUAUAAAU
1331	ath-miR5647	miR5647	TCONS_00055983	M2	5	12.524	1	21	7	28	UCAAGUUUGAUG-ACGAUUCCA	CUGAUUUGUUCAUCCAACUUGG
1332	ath-miR5657	miR5657	TCONS_00052338	M2	5	15.364	1	21	48	68	UGGACAAGGUUAGAUUUGGUG	GAGAAAAUCUACCUUUCUCCA
1333	ath-miR5657	miR5657	TCONS_00025133	M2	5	12.401	1	21	548	568	UGGACAAGGUUAGAUUUGGUG	UCUCAAAUAUUAUUGUGUCCA
1334	ath-miR5657	miR5657	TCONS_00001965	M2	5	12.497	1	21	615	635	UGGACAAGGUUAGAUUUGGUG	AUUCAAGUAGAACCUUGCCCG
1335	ath-miR777	miR777	TCONS_00010650	M2	5	20.9	1	22	2407	2428	UACGCAUUGAGUUUCGUUGCUU	CAACAAUGUGGGUCACUGCGUA
1336	ath-miR8167a	miR8167	TCONS_00038060	M2	5	7.914	1	22	526	547	AGAUGUGGAGAUCGUGGGGAUG	UGCCUCUAAGUUUUUUAUAUCU
1337	ath-miR8167b	miR8167	TCONS_00038060	M2	5	7.914	1	22	526	547	AGAUGUGGAGAUCGUGGGGAUG	UGCCUCUAAGUUUUUUAUAUCU
1338	ath-miR8167c	miR8167	TCONS_00038060	M2	5	7.914	1	22	526	547	AGAUGUGGAGAUCGUGGGGAUG	UGCCUCUAAGUUUUUUAUAUCU
1339	ath-miR8167d	miR8167	TCONS_00038060	M2	5	7.914	1	22	526	547	AGAUGUGGAGAUCGUGGGGAUG	UGCCUCUAAGUUUUUUAUAUCU
1340	ath-miR8167e	miR8167	TCONS_00038060	M2	5	7.914	1	22	526	547	AGAUGUGGAGAUCGUGGGGAUG	UGCCUCUAAGUUUUUUAUAUCU
1341	ath-miR8167f	miR8167	TCONS_00038060	M2	5	7.914	1	22	526	547	AGAUGUGGAGAUCGUGGGGAUG	UGCCUCUAAGUUUUUUAUAUCU
1342	ath-miR8177	miR8177	TCONS_00045165	M2	5	12.9	1	22	144	165	GUGUGAUGAUGUGUCAUUUAUA	AUAAAAUGGCAGAUAUUCAUAU
1343	ath-miR827	miR827	TCONS_00035543	M2	5	20.345	1	21	364	384	UUAGAUGACCAUCAACAAACU	UAAGGGUUGAUGGCUAUCUGA
1344	ath-miR857	miR857	TCONS_00044328	M2	5	11.268	1	21	3591	3611	UUUUGUAUGUUGAAGGUGUAU	UCACAUCAUUUACAUAUUAAA
1345	ath-miR857	miR857	TCONS_00004830	M2	5	15.088	1	21	1563	1582	UUUUGUAUGUUGAAGGUGUAU	CCAUACCUUCAUC-UACAAGU
1346	ath-miR857	miR857	TCONS_00044689	M2	5	9.033	1	21	1276	1296	UUUUGUAUGUUGAAGGUGUAU	GAUCAAUCUCAAAAUAUAAAA
1347	ath-miR417	miR417	TCONS_00051183	M1	4	14.322	1	21	1522	1542	GAAGGUAGUGAAUUUGUUCGA	UGGAAUGUCUUUAUUACCUUC
1348	ath-miR407	miR407	TCONS_00001581	M1	4.5	12.513	1	21	787	807	UUUAAAUCAUAUACUUUUGGU	CACAAAAGUAUAUAAUGGAAG
1349	ath-miR5017-3p	miR5017	TCONS_00001581	M1	4.5	9.159	1	21	706	726	UUAUACCAAAUUAAUAGCAAA	AAUGCCAUUGAGUUGCUAUAG
1350	ath-miR1887	miR1887	TCONS_00051183	M1	5	20.639	1	21	1040	1060	UACUAAGUAGAGUCUAAGAGA	GCUCUUAGAUCUGGCUUAGAA
1351	ath-miR2937	miR2937	TCONS_00016443	M1	5	7.765	1	21	558	579	AUAAGAGCUGUUGA-AGGAGUC	UCCUCCUCUCAACAUUUCUUGA
1352	ath-miR417	miR417	TCONS_00027698	M1	5	7.71	1	21	1126	1146	GAAGGUAGUGAAUUUGUUCGA	UGAUUCGAUUUCAUUACCUUC
1353	ath-miR5017-5p	miR5017	TCONS_00051183	M1	5	19.13	1	21	395	415	AUUUGUUACUAAUUUGGAAUG	CUUGCCAAGAUAAUGGUAAAU
1354	ath-miR5647	miR5647	TCONS_00003276	M1	5	17.799	1	21	587	606	UCAAGUUUGAUGACGAUUCCA	AGGAUUUGGC-UCAAAUUUGA
1355	ath-miR5997	miR5997	TCONS_00052558	M1	5	12.349	1	21	330	350	UGAAACCAAGUAGCUAAAUAG	UUGUUUUAUUAUUAGGUUUUA
1356	ath-miR827	miR827	TCONS_00051183	M1	5	10.291	1	21	537	556	UUAGAUGACCAUCAACAAACU	AUUUGGAUGAUG-UUGUCUAA
1357	ath-miR867	miR867	TCONS_00003276	M1	5	14.527	1	21	724	743	UUGAACAUGGUUUAUUAGGAA	UUCCUAG-AAACCAUAUUUGA
1358	ath-miR1886.1	miR1886	TCONS_00001436	M6	3	5.104	1	21	496	516	UGAGAGAAGUGAGAUGAAAUC	GUUAUCAUCUCGCUUCUCUUU
1359	ath-miR1886.1	miR1886	TCONS_00052559	M6	4	8.107	1	21	290	310	UGAGAGAAGUGAGAUGAAAUC	GAUUUCAUCCCGUUUUUCUUC
1360	ath-miR5016	miR5016	TCONS_00056671	M6	4	14.683	1	21	982	1002	UUCUUGUGGAUUCCUUGGAAA	CUUGGAAGGAAUUAACAAGAG
1361	ath-miR8176	miR8176	TCONS_00001436	M6	4	5.822	1	21	514	534	GGCCGGUGGUCGCGAGAGGGA	UUUCUCUCUCUAUCAUCGGUC
1362	ath-miR426	miR426	TCONS_00047756	M6	4.5	12.981	1	21	91	111	UUUUGGAAAUUUGUCCUUACG	ACUAGUGGAAUAUUUUCAAAA
1363	ath-miR5016	miR5016	TCONS_00056671	M6	4.5	16.174	1	21	859	879	UUCUUGUGGAUUCCUUGGAAA	CCUUCAAAGAGAGCAUAAGAA
1364	ath-miR5016	miR5016	TCONS_00036371	M6	4.5	15.295	1	21	2905	2925	UUCUUGUGGAUUCCUUGGAAA	CUGCCAAUCCAUCCGCAAGAA
1365	ath-miR5996	miR5996	TCONS_00038251	M6	4.5	13.629	1	22	518	539	UGACAUCCAGAUAGAAGCUUUG	UUCCGCAUCAAUCUAGAUGUUA
1366	ath-miR776	miR776	TCONS_00025569	M6	4.5	15.83	1	21	1214	1234	UCUAAGUCUUCUAUUGAUGUU	GCCCUCUCUAUAAGACUUAGG
1367	ath-miR836	miR836	TCONS_00030975	M6	4.5	18.27	1	24	4031	4054	UCCUGUGUUUCCUUUGAUGCGUGG	UAGAAUAUCGACGGAGGCAUGGGG
1368	ath-miR1886.1	miR1886	TCONS_00001436	M6	5	3.993	1	21	935	955	UGAGAGAAGUGAGAUGAAAUC	UCUUUCUUCUUCCUGCUCUCU
1369	ath-miR1886.1	miR1886	TCONS_00004390	M6	5	10.5	1	21	1404	1424	UGAGAGAAGUGAGAUGAAAUC	AAUUCUAUUUUAUUUCUAUUA
1370	ath-miR1886.1	miR1886	TCONS_00017303	M6	5	14.061	1	21	1109	1129	UGAGAGAAGUGAGAUGAAAUC	UUUUUUUUUUCGGUUUUCUUG
1371	ath-miR1886.1	miR1886	TCONS_00025477	M6	5	11.921	1	21	861	881	UGAGAGAAGUGAGAUGAAAUC	CUCUUCCUCUGAUUUCUCUUC
1372	ath-miR1886.1	miR1886	TCONS_00025477	M6	5	19.466	1	21	738	758	UGAGAGAAGUGAGAUGAAAUC	AUUCUUGUUUCGCCUUUUUCA
1373	ath-miR1886.1	miR1886	TCONS_00038251	M6	5	12.54	1	21	402	422	UGAGAGAAGUGAGAUGAAAUC	CAUAUCACCCACCUUCUCUCA
1374	ath-miR1886.1	miR1886	TCONS_00024229	M6	5	11.344	1	21	504	524	UGAGAGAAGUGAGAUGAAAUC	UCUUUCAUCCCAGUUCCUUCC
1375	ath-miR1886.2	miR1886	TCONS_00004669	M6	5	18.794	1	21	2088	2108	UGAGAUGAAAUCUUUGAUUGG	UUAAUUAUAUCUUUUAUUUUA
1376	ath-miR1886.2	miR1886	TCONS_00001436	M6	5	13.751	1	21	1740	1760	UGAGAUGAAAUCUUUGAUUGG	GCAUGUAAAGUCUUCAUUUCA
1377	ath-miR1886.3	miR1886	TCONS_00059441	M6	5	13.813	1	21	6	26	AAUUAAAGAUUUCAUCUUACU	CGUGGAUUUAAAUAUUUAAUU
1378	ath-miR406	miR406	TCONS_00004669	M6	5	12.837	1	21	768	788	UAGAAUGCUAUUGUAAUCCAG	GGGGAUCACAAUAGAAUUCCG
1379	ath-miR426	miR426	TCONS_00030975	M6	5	12.615	1	21	818	838	UUUUGGAAAUUUGUCCUUACG	CUUGAGAAUAAUUUUCUAACA
1380	ath-miR426	miR426	TCONS_00047756	M6	5	19.581	1	21	705	725	UUUUGGAAAUUUGUCCUUACG	UGUGAAAAUUAAUCUCCAAAA
1381	ath-miR5026	miR5026	TCONS_00025569	M6	5	11.469	1	21	1554	1574	ACUCAUAAGAUCGUGACACGU	UGGUGUUAUGAUCUUCUAAGC
1382	ath-miR776	miR776	TCONS_00017303	M6	5	19.138	1	21	1133	1153	UCUAAGUCUUCUAUUGAUGUU	UGUAUUAGAGGAAGACUUGCA
1383	ath-miR776	miR776	TCONS_00056671	M6	5	9.332	1	21	694	714	UCUAAGUCUUCUAUUGAUGUU	AAUAUUAAUCAAUUACUUAGA
1384	ath-miR8166	miR8166	TCONS_00056671	M6	5	15.008	1	22	264	285	AGAGAGUGUAGAAAGUUUCUCA	UUCUUAACUUUUUGAAUUCUUU
1385	ath-miR8166	miR8166	TCONS_00038251	M6	5	17.468	1	22	685	706	AGAGAGUGUAGAAAGUUUCUCA	CUUGAAAUUAUUUAUUUUCUUU
1386	ath-miR8166	miR8166	TCONS_00001436	M6	5	14.852	1	22	1342	1363	AGAGAGUGUAGAAAGUUUCUCA	UUCGGAAUUGUCGAUACUCCCU
1387	ath-miR836	miR836	TCONS_00056671	M6	5	16.187	1	24	855	878	UCCUGUGUUUCCUUUGAUGCGUGG	GUCCCCUUCAAAGAGAGCAUAAGA
1388	ath-miR1886.1	miR1886	TCONS_00045706	M5	2.5	13.655	1	21	3447	3467	UGAGAGAAGUGAGAUGAAAUC	GAUUUCAUCUGAUUUUUCUUA
1389	ath-miR2936	miR2936	TCONS_00057092	M5	4	11.107	1	22	586	607	CUUGAGAGAGAGAACACAGACG	UUAUUGCGUCCUCUCUUUCAAU
1390	ath-miR1886.2	miR1886	TCONS_00045706	M5	4.5	19.369	1	21	1490	1510	UGAGAUGAAAUCUUUGAUUGG	GAAAUUUAAAAUUUGAUUUCA
1391	ath-miR1886.2	miR1886	TCONS_00033722	M5	4.5	20.377	1	21	3680	3700	UGAGAUGAAAUCUUUGAUUGG	UGAAGCCAAGCUCUCAUCUUA
1392	ath-miR1886.3	miR1886	TCONS_00045706	M5	4.5	16.413	1	21	1658	1678	AAUUAAAGAUUUCAUCUUACU	AGUAGGAUGAAAGCCUAAAUU
1393	ath-miR426	miR426	TCONS_00033722	M5	4.5	12.183	1	21	3650	3670	UUUUGGAAAUUUGUCCUUACG	UUUAAUGACAGAUGUCUAAGU
1394	ath-miR426	miR426	TCONS_00033722	M5	4.5	15.971	1	21	225	245	UUUUGGAAAUUUGUCCUUACG	GCUCAUGACCAAUUUUCAAGG
1395	ath-miR5656	miR5656	TCONS_00033722	M5	4.5	14.123	1	21	3387	3407	ACUGAAGUAGAGAUUGGGUUU	UCAUCAGAUUUCUAUUUGAGU
1396	ath-miR776	miR776	TCONS_00033722	M5	4.5	14.405	1	21	1770	1789	UCUAAGUCUUCUAUUGAUGUU	GUCAUCAAUAUAA-ACUAAGA
1397	ath-miR1886.1	miR1886	TCONS_00018793	M5	5	4.835	1	21	860	881	UGAGAGAA-GUGAGAUGAAAUC	AAUUUUAUAUUACAUUCUUUUA
1398	ath-miR1886.2	miR1886	TCONS_00018793	M5	5	17.845	1	21	451	471	UGAGAUGAAAUCUUUGAUUGG	AGAGGCCAGGAAAUCAUCUCA
1399	ath-miR1886.2	miR1886	TCONS_00010652	M5	5	24.765	1	21	54	74	UGAGAUGAAAUCUUUGAUUGG	UUCAUCAAAGAUCUCAACGCA
1400	ath-miR1886.2	miR1886	TCONS_00045093	M5	5	11.384	1	21	509	529	UGAGAUGAAAUCUUUGAUUGG	UUUAGUGAAGAGUUCGUUUCA
1401	ath-miR1886.3	miR1886	TCONS_00022011	M5	5	10.437	1	21	290	310	AAUUAAAGAUUUCAUCUUACU	CAGGGGAGGAAGUCUCUAAUU
1402	ath-miR1886.3	miR1886	TCONS_00033722	M5	5	13.39	1	21	5412	5432	AAUUAAAGAUUUCAUCUUACU	GCUGAGAUUAGACUUUUAGUA
1403	ath-miR5666	miR5666	TCONS_00045706	M5	5	14.242	1	21	55	75	AUGGGACAUCGAGCAUUUAAU	CGUGAAUCUUCGUUGUUCAAU
1404	ath-miR5666	miR5666	TCONS_00045707	M5	5	16.865	1	21	151	171	AUGGGACAUCGAGCAUUUAAU	CGUGAAUCUUCGUUGUUCAAU
1405	ath-miR5996	miR5996	TCONS_00045706	M5	5	20.523	1	22	2371	2392	UGACAUCCAGAUAGAAGCUUUG	UGUAGCUUUAGUUUGGAUGGCC
1406	ath-miR5996	miR5996	TCONS_00045706	M5	5	14.907	1	22	3008	3029	UGACAUCCAGAUAGAAGCUUUG	UAUAGCAUUUUUUUUGGUGUUA
1407	ath-miR776	miR776	TCONS_00022011	M5	5	15.729	1	21	251	271	UCUAAGUCUUCUAUUGAUGUU	AACAUCAAAAAAAGUCAUAGA
1408	ath-miR8166	miR8166	TCONS_00033722	M5	5	10.243	1	22	5706	5727	AGAGAGUGUAGAAAGUUUCUCA	CAUUAAACUUUGGAUAUUUUUU
1409	ath-miR836	miR836	TCONS_00045706	M5	5	10.112	1	24	3711	3734	UCCUGUGUUUCCUUUGAUGCGUGG	CCUCUCACCAAGAACAGCACAGGA
1410	ath-miR836	miR836	TCONS_00045707	M5	5	9.813	1	24	662	685	UCCUGUGUUUCCUUUGAUGCGUGG	CCUCUCACCAAGAACAGCACAGGA
1411	ath-miR8166	miR8166	TCONS_00003646	M4	4	18.68	1	22	1271	1292	AGAGAGUGUAGAAAGUUUCUCA	CAUUGACCUUUUAACACUCUCU
1412	ath-miR1886.1	miR1886	TCONS_00053331	M4	4.5	7.787	1	21	364	384	UGAGAGAAGUGAGAUGAAAUC	UUUUCCAUGUAAUUUUUUUCA
1413	ath-miR5016	miR5016	TCONS_00036372	M4	4.5	15.295	1	21	2970	2990	UUCUUGUGGAUUCCUUGGAAA	CUGCCAAUCCAUCCGCAAGAA
1414	ath-miR1886.1	miR1886	TCONS_00003646	M4	5	10.512	1	21	90	110	UGAGAGAAGUGAGAUGAAAUC	CGUUUUGUCGCCCUGUUCUCA
1415	ath-miR5026	miR5026	TCONS_00003646	M4	5	21.011	1	21	1385	1405	ACUCAUAAGAUCGUGACACGU	UGGUGUCUCUCUCUUAUUGGU
1416	ath-miR1886.1	miR1886	TCONS_00044330	M3	4	8.692	1	21	1934	1954	UGAGAGAAGUGAGAUGAAAUC	CUUUUCGUUUUUUUUCUUUUA
1417	ath-miR426	miR426	TCONS_00044330	M3	4	10.844	1	21	4072	4091	UUUUGGAAAUUUGUCCUUACG	UAUAAGGG-AAAUGUCUAAAA
1418	ath-miR5656	miR5656	TCONS_00040458	M3	4	19.287	1	21	173	192	ACUGAAGUAGAGAUUGGGUUU	GAACUCGAUC-CUGCUUCGGU
1419	ath-miR1886.1	miR1886	TCONS_00029196	M3	4.5	12.791	1	21	388	408	UGAGAGAAGUGAGAUGAAAUC	AAUUUCUUCGUAGUUUUCUUA
1420	ath-miR5026	miR5026	TCONS_00044330	M3	4.5	16.312	1	21	3658	3677	ACUCAUAAGAUCGUGACACGU	UGGUGUCAA-AUUUUAUGAGA
1421	ath-miR1886.1	miR1886	TCONS_00044330	M3	5	8.409	1	21	2323	2343	UGAGAGAAGUGAGAUGAAAUC	CUUUUUAUUUUGCUUUUCCCU
1422	ath-miR1886.1	miR1886	TCONS_00044330	M3	5	9.594	1	21	2268	2288	UGAGAGAAGUGAGAUGAAAUC	AAUUUCAAACCCCUUUUCUUA
1423	ath-miR1886.1	miR1886	TCONS_00040458	M3	5	13.871	1	21	968	987	UGAGAGAAGUGAGAUGAAAUC	UGUUUCUUCA-ACUUCUCUUG
1424	ath-miR1886.2	miR1886	TCONS_00059620	M3	5	21.295	1	21	340	359	UGAGAUGAAAUCUUUGAUUGG	UGGAUCAGAGGAU-CAUUUCA
1425	ath-miR1886.3	miR1886	TCONS_00036795	M3	5	9.328	1	21	644	663	AAUUAAAGAUUUCAUCUUACU	UCAGAGAUGAAAU-UUGAAUU
1426	ath-miR2936	miR2936	TCONS_00044330	M3	5	12.095	1	22	6054	6075	CUUGAGAGAGAGAACACAGACG	CAACUUUGUUCAUUCUUACAGG
1427	ath-miR5026	miR5026	TCONS_00029196	M3	5	19.142	1	21	477	497	ACUCAUAAGAUCGUGACACGU	CUGAGUCGCUGUCUCAUGGGU
1428	ath-miR5666	miR5666	TCONS_00044330	M3	5	14.6	1	21	2357	2377	AUGGGACAUCGAGCAUUUAAU	CUAAAUUGUUGGAUGUCCAAU
1429	ath-miR776	miR776	TCONS_00044330	M3	5	14.648	1	21	5046	5066	UCUAAGUCUUCUAUUGAUGUU	ACUAUUAAUAGAGAAUUUGAA
1430	ath-miR8166	miR8166	TCONS_00060529	M3	5	12.55	1	22	383	405	AGAGAGUGUAGAA-AGUUUCUCA	UCAGAUGCUGUUCUACACUCUGU
1431	ath-miR1886.1	miR1886	TCONS_00045165	M2	3.5	11.306	1	21	212	232	UGAGAGAAGUGAGAUGAAAUC	ACUUUCAUUUUAAUUUUUUUA
1432	ath-miR2936	miR2936	TCONS_00010650	M2	3.5	19.003	1	22	585	605	CUUGAGAGAGAGAACACAGACG	UCUCUG-GUUCUCACUCUCAGG
1433	ath-miR1886.1	miR1886	TCONS_00059333	M2	4	17.195	1	21	1586	1606	UGAGAGAAGUGAGAUGAAAUC	UUUUUUGUUUCCCUUUUCUCU
1434	ath-miR1886.1	miR1886	TCONS_00045715	M2	4	18.016	1	21	1583	1603	UGAGAGAAGUGAGAUGAAAUC	GUUUUUUUCACACAUCUUUCA
1435	ath-miR1886.2	miR1886	TCONS_00038060	M2	4	14.373	1	21	620	640	UGAGAUGAAAUCUUUGAUUGG	AUAGUGGAGGAUUGCAUUUCA
1436	ath-miR426	miR426	TCONS_00044328	M2	4	10.844	1	21	3418	3437	UUUUGGAAAUUUGUCCUUACG	UAUAAGGG-AAAUGUCUAAAA
1437	ath-miR776	miR776	TCONS_00052338	M2	4	23.198	1	21	111	131	UCUAAGUCUUCUAUUGAUGUU	UCCAUGUGUGGAAGAUUUAGG
1438	ath-miR1886.2	miR1886	TCONS_00045715	M2	4.5	16.039	1	21	564	583	UGAGAUGAAAUCUUUGAUUGG	AAAAUCAG-GAUUUCUUCUUA
1439	ath-miR1886.3	miR1886	TCONS_00008211	M2	4.5	15.668	1	21	308	329	AAUUAAAGAUUUCAU-CUUACU	AUUGAGUGUUAAAUUUUUAAUU
1440	ath-miR5026	miR5026	TCONS_00044328	M2	4.5	16.312	1	21	3004	3023	ACUCAUAAGAUCGUGACACGU	UGGUGUCAA-AUUUUAUGAGA
1441	ath-miR5636	miR5636	TCONS_00014718	M2	4.5	21.626	1	21	472	492	CGUAGUUGCAGAGCUUGACGG	CUGCCAGGAUCUGCAGCUAUU
1442	ath-miR5666	miR5666	TCONS_00044145	M2	4.5	18.545	1	21	49	71	AUGGGACAUCGAGCA--UUUAAU	AUUAAACGUGCUCGAUGUUUUAU
1443	ath-miR8166	miR8166	TCONS_00001965	M2	4.5	19.522	1	22	517	538	AGAGAGUGUAGAAAGUUUCUCA	GGUGAAUCUUUCUGCAUCUUUU
1444	ath-miR8166	miR8166	TCONS_00044689	M2	4.5	17	1	22	1122	1142	AGAGAGUGUAGAAAGUUUCUCA	UUUGUGACUUUCU-UGCUCUCU
1445	ath-miR836	miR836	TCONS_00004830	M2	4.5	15.781	1	24	1242	1265	UCCUGUGUUUCCUUUGAUGCGUGG	ACAAAUACGGAAGGAAAUAUGGGA
1446	ath-miR1886.1	miR1886	TCONS_00044328	M2	5	8.409	1	21	1669	1689	UGAGAGAAGUGAGAUGAAAUC	CUUUUUAUUUUGCUUUUCCCU
1447	ath-miR1886.1	miR1886	TCONS_00044328	M2	5	9.594	1	21	1614	1634	UGAGAGAAGUGAGAUGAAAUC	AAUUUCAAACCCCUUUUCUUA
1448	ath-miR1886.1	miR1886	TCONS_00025133	M2	5	9.173	1	21	374	394	UGAGAGAAGUGAGAUGAAAUC	GAAUUCAUUUUUCAUCUUUUA
1449	ath-miR1886.1	miR1886	TCONS_00018576	M2	5	5.375	1	21	24	44	UGAGAGAAGUGAGAUGAAAUC	CAUUUUAUGAUAUUUCUCGCA
1450	ath-miR1886.1	miR1886	TCONS_00018576	M2	5	7.166	1	21	128	148	UGAGAGAAGUGAGAUGAAAUC	UAUUUUAUGAUAUUUCUCGCA
1451	ath-miR1886.1	miR1886	TCONS_00010650	M2	5	10.864	1	21	854	874	UGAGAGAAGUGAGAUGAAAUC	CUUUUUUUCUAGCUUUUCACA
1452	ath-miR1886.1	miR1886	TCONS_00001965	M2	5	14.478	1	21	808	828	UGAGAGAAGUGAGAUGAAAUC	UUUUUUAUUGAAUUUUUUUUA
1453	ath-miR1886.2	miR1886	TCONS_00025133	M2	5	23.134	1	21	2476	2496	UGAGAUGAAAUCUUUGAUUGG	GAAAUCAAAGGAUACAUAUCU
1454	ath-miR1886.2	miR1886	TCONS_00010650	M2	5	22.642	1	21	1170	1190	UGAGAUGAAAUCUUUGAUUGG	UUCAUCAAAGAUCUCAACGCA
1455	ath-miR1886.3	miR1886	TCONS_00058018	M2	5	14.435	1	21	461	481	AAUUAAAGAUUUCAUCUUACU	UCUGAGGAGAAAACUUGAGUU
1456	ath-miR2936	miR2936	TCONS_00044328	M2	5	12.095	1	22	5400	5421	CUUGAGAGAGAGAACACAGACG	CAACUUUGUUCAUUCUUACAGG
1457	ath-miR406	miR406	TCONS_00046763	M2	5	18.379	1	21	865	885	UAGAAUGCUAUUGUAAUCCAG	CUCGAUCACAAUCGCCUUUUA
1458	ath-miR406	miR406	TCONS_00044689	M2	5	20.591	1	21	265	285	UAGAAUGCUAUUGUAAUCCAG	UCAGACUAGUAUGGCAUUCUG
1459	ath-miR5016	miR5016	TCONS_00051848	M2	5	14.56	1	21	130	150	UUCUUGUGGAUUCCUUGGAAA	CUGCUAAGGGUUUCAUGAGAG
1460	ath-miR5656	miR5656	TCONS_00055983	M2	5	11.343	1	21	159	179	ACUGAAGUAGAGAUUGGGUUU	AGGCCUAUUUUCUUCUUCACU
1461	ath-miR5656	miR5656	TCONS_00059240	M2	5	13.183	1	21	38	57	ACUGAAGUAGAGAUUGGGUUU	AGAACCAAUC-CUAUUUCGGG
1462	ath-miR5666	miR5666	TCONS_00044328	M2	5	14.6	1	21	1703	1723	AUGGGACAUCGAGCAUUUAAU	CUAAAUUGUUGGAUGUCCAAU
1463	ath-miR5666	miR5666	TCONS_00052338	M2	5	18.998	1	21	264	284	AUGGGACAUCGAGCAUUUAAU	UGUCAAUACCUGAUGUUCCAA
1464	ath-miR776	miR776	TCONS_00044328	M2	5	14.648	1	21	4392	4412	UCUAAGUCUUCUAUUGAUGUU	ACUAUUAAUAGAGAAUUUGAA
1465	ath-miR8166	miR8166	TCONS_00004830	M2	5	16.706	1	22	1615	1636	AGAGAGUGUAGAAAGUUUCUCA	UUGGAGAUUUUAAUUACUCUUU
1466	ath-miR5646	miR5646	TCONS_00016443	M1	4	10.728	1	20	562	581	GUUCGAGGCACGUUGGGAGG	CCUCUCAACAUUUCUUGAAU
1467	ath-miR5666	miR5666	TCONS_00043820	M1	4	20.185	1	21	1507	1527	AUGGGACAUCGAGCAUUUAAU	AUGACAUGUUCGAUCUCCCAU
1468	ath-miR1886.1	miR1886	TCONS_00051183	M1	4.5	5.245	1	21	2573	2593	UGAGAGAAGUGAGAUGAAAUC	UUCUUCUUUGUACUUUUCUCA
1469	ath-miR1886.1	miR1886	TCONS_00050644	M1	4.5	7.88	1	21	384	404	UGAGAGAAGUGAGAUGAAAUC	UCUUUCUCCCCACUUCUUUCU
1470	ath-miR5996	miR5996	TCONS_00043820	M1	4.5	14.436	1	22	2180	2201	UGACAUCCAGAUAGAAGCUUUG	AAUAUCCUAUAUAUGGAUGUUA
1471	ath-miR776	miR776	TCONS_00027698	M1	4.5	16.099	1	21	706	726	UCUAAGUCUUCUAUUGAUGUU	GGUAUCUAUAGAGAACUUUGA
1472	ath-miR1886.1	miR1886	TCONS_00051183	M1	5	5.069	1	21	2154	2174	UGAGAGAAGUGAGAUGAAAUC	UUUUUCCCUUGAUUUCUUUUA
1473	ath-miR1886.1	miR1886	TCONS_00027698	M1	5	19.495	1	21	103	123	UGAGAGAAGUGAGAUGAAAUC	UUUUUUCUGUCAUUUCUCGUA
1474	ath-miR1886.2	miR1886	TCONS_00003276	M1	5	14.019	1	21	269	289	UGAGAUGAAAUCUUUGAUUGG	GUAAGCAAAGAUCUCAUUUAU
1475	ath-miR1886.2	miR1886	TCONS_00027698	M1	5	12.774	1	21	1118	1138	UGAGAUGAAAUCUUUGAUUGG	ACACUCAAUGAUUCGAUUUCA
1476	ath-miR1886.2	miR1886	TCONS_00001438	M1	5	13.751	1	21	840	860	UGAGAUGAAAUCUUUGAUUGG	GCAUGUAAAGUCUUCAUUUCA
1477	ath-miR1886.3	miR1886	TCONS_00051183	M1	5	16.077	1	21	1015	1035	AAUUAAAGAUUUCAUCUUACU	ACGAACAUGAGGCCUUUAAUG
1478	ath-miR5016	miR5016	TCONS_00043820	M1	5	11.341	1	21	1103	1122	UUCUUGUGGAUUCCUUGGAAA	UAUCCCAAGAAUCC-CAAGAA
1479	ath-miR5646	miR5646	TCONS_00001987	M1	5	20.314	1	20	117	136	GUUCGAGGCACGUUGGGAGG	UUUCCCAUUUUACUUCGAAU
1480	ath-miR5656	miR5656	TCONS_00051183	M1	5	12.752	1	21	889	909	ACUGAAGUAGAGAUUGGGUUU	AAACUAACUCUCAACUUCAUU
1481	ath-miR5996	miR5996	TCONS_00027698	M1	5	15.889	1	22	449	470	UGACAUCCAGAUAGAAGCUUUG	UUGUUCUGUCAUUUGGAUGUCA
1482	ath-miR8166	miR8166	TCONS_00051183	M1	5	18.261	1	22	2345	2366	AGAGAGUGUAGAAAGUUUCUCA	GGGGAAGCGUUCUUCAUUUUUC
1483	ath-miR8166	miR8166	TCONS_00051183	M1	5	9.198	1	22	2459	2479	AGAGAGUGUAGAAAGUUUCUCA	GUUCAAAAUUUUU-CAUUCUCU
1484	ath-miR8166	miR8166	TCONS_00003276	M1	5	11.013	1	22	5	26	AGAGAGUGUAGAAAGUUUCUCA	ACUUAAAAUUAUUAUGCUUUCU
1485	ath-miR8166	miR8166	TCONS_00001438	M1	5	15.534	1	22	442	463	AGAGAGUGUAGAAAGUUUCUCA	UUCGGAAUUGUCGAUACUCCCU
1486	ath-miR8166	miR8166	TCONS_00009443	M1	5	18.083	1	22	45	66	AGAGAGUGUAGAAAGUUUCUCA	CUCGAAUCUUUCUUUUCUUUUU
1487	ath-miR8176	miR8176	TCONS_00049251	M1	5	16.29	1	21	1057	1077	GGCCGGUGGUCGCGAGAGGGA	GGCUUCUAGCGACCCUCCGCC
1488	ath-miR5015	miR5015	TCONS_00056671	M6	4	3.29	1	21	242	262	UUGGUGUUAUGUGUAGUCUUC	CUACACUAUAUGUUACAUCAA
1489	ath-miR8165	miR8165	TCONS_00017303	M6	4	13.97	1	21	860	879	AAUGGAGGCAAGUGUGAAGGA	GGAUUCACAUUU-CUUCCAUU
1490	ath-miR825	miR825	TCONS_00038251	M6	4	22.903	1	21	27	47	UUCUCAAGAAGGUGCAUGAAC	AUUCAGGCACCCUCUUGUGGA
1491	ath-miR5015	miR5015	TCONS_00059882	M6	4.5	15.148	1	21	498	518	UUGGUGUUAUGUGUAGUCUUC	UCGGGCUCCACAUGAUAUUAG
1492	ath-miR5635a	miR5635	TCONS_00004669	M6	4.5	6.353	1	21	16	36	UGUUAAGGAGUGUUAACGGUG	AUUCAUUAACAUUCAUUAACU
1493	ath-miR5635b	miR5635	TCONS_00004669	M6	4.5	6.353	1	21	16	36	UGUUAAGGAGUGUUAACGGUG	AUUCAUUAACAUUCAUUAACU
1494	ath-miR5635c	miR5635	TCONS_00004669	M6	4.5	6.353	1	21	16	36	UGUUAAGGAGUGUUAACGGUG	AUUCAUUAACAUUCAUUAACU
1495	ath-miR5635d	miR5635	TCONS_00004669	M6	4.5	6.353	1	21	16	36	UGUUAAGGAGUGUUAACGGUG	AUUCAUUAACAUUCAUUAACU
1496	ath-miR5655	miR5655	TCONS_00004669	M6	4.5	13.655	1	21	2454	2474	AAGUAGACACAUAAGAAGGAG	UUCAUUCUAUUGUCUCUGCUU
1497	ath-miR5665	miR5665	TCONS_00024229	M6	4.5	10.732	1	21	510	529	UUGGUGGACAAGAUCUGGGAU	AUCCCAGUUCCU-UCCACCAG
1498	ath-miR825	miR825	TCONS_00052975	M6	4.5	17.051	1	21	494	514	UUCUCAAGAAGGUGCAUGAAC	CGUCCUUAGUCUUCUUGAGGA
1499	ath-miR5025	miR5025	TCONS_00056671	M6	5	4.687	1	21	1309	1329	ACUGUAUAUAUGUAAGUGACA	UAAAACUUGUAUAAAUAUGGU
1500	ath-miR5025	miR5025	TCONS_00045724	M6	5	13.58	1	21	409	429	ACUGUAUAUAUGUAAGUGACA	CAUGAUAUAUAUAUUUAUAGU
1501	ath-miR5665	miR5665	TCONS_00025569	M6	5	17.311	1	21	1084	1104	UUGGUGGACAAGAUCUGGGAU	AGCUUAGAUCUUAUCUCUUAA
1502	ath-miR5665	miR5665	TCONS_00030975	M6	5	15.257	1	21	379	399	UUGGUGGACAAGAUCUGGGAU	UUUAUAGUUUUCGUCCGCCAA
1503	ath-miR8165	miR8165	TCONS_00052559	M6	5	8.058	1	21	293	313	AAUGGAGGCAAGUGUGAAGGA	UUCAUCCCGUUUUUCUUCAUU
1504	ath-miR8165	miR8165	TCONS_00038251	M6	5	11.318	1	21	1197	1217	AAUGGAGGCAAGUGUGAAGGA	UUUUCUCCACCUGUCUUCAUU
1505	ath-miR825	miR825	TCONS_00030975	M6	5	11.022	1	21	2777	2797	UUCUCAAGAAGGUGCAUGAAC	ACUAUUUCACCUUCUUGAGAU
1506	ath-miR5635a	miR5635	TCONS_00033722	M5	3	18.196	1	21	4987	5007	UGUUAAGGAGUGUUAACGGUG	CAUCGUUAUCUCUCCUUGACA
1507	ath-miR5635b	miR5635	TCONS_00033722	M5	3	18.196	1	21	4987	5007	UGUUAAGGAGUGUUAACGGUG	CAUCGUUAUCUCUCCUUGACA
1508	ath-miR5635c	miR5635	TCONS_00033722	M5	3	18.196	1	21	4987	5007	UGUUAAGGAGUGUUAACGGUG	CAUCGUUAUCUCUCCUUGACA
1509	ath-miR5635d	miR5635	TCONS_00033722	M5	3	18.196	1	21	4987	5007	UGUUAAGGAGUGUUAACGGUG	CAUCGUUAUCUCUCCUUGACA
1510	ath-miR5665	miR5665	TCONS_00045706	M5	4	15.251	1	21	2549	2569	UUGGUGGACAAGAUCUGGGAU	AACCCAGAUUUGGUUUGUCAG
1511	ath-miR8165	miR8165	TCONS_00033722	M5	4	15.016	1	21	4692	4712	AAUGGAGGCAAGUGUGAAGGA	AACUUUUCUUUUGGCUCCAUU
1512	ath-miR415	miR415	TCONS_00033722	M5	5	13.309	1	21	452	472	AACAGAGCAGAAACAGAACAU	AAGUAAUAUUUCUCCUCUGUC
1513	ath-miR4245	miR4245	TCONS_00045013	M5	5	16.327	1	21	224	244	ACAAAGUUUUAUACUGACAAU	CUUGAUGGUUUAAAAUUUUAU
1514	ath-miR5025	miR5025	TCONS_00033722	M5	5	15.55	1	21	712	730	ACUGUAUAUAUGUAAGUGACA	UGUCAGUU--AUAUAUACAGU
1515	ath-miR5025	miR5025	TCONS_00045706	M5	5	9.65	1	21	601	621	ACUGUAUAUAUGUAAGUGACA	UAUUAUUUACUUCUAUUUAGU
1516	ath-miR5595a	miR5595	TCONS_00036323	M5	5	15.363	1	21	942	962	ACAUAUGAUCUGCAUCUUUGC	UAAAAGUUGAAUAUUGUAUGG
1517	ath-miR5645a	miR5645	TCONS_00056974	M5	5	10.444	1	20	8	26	AUUUGAGUCAUGUCGUUAAG	UUUGAU-AUAUGAUUCAAAC
1518	ath-miR5645b	miR5645	TCONS_00056974	M5	5	10.444	1	20	8	26	AUUUGAGUCAUGUCGUUAAG	UUUGAU-AUAUGAUUCAAAC
1519	ath-miR5645d	miR5645	TCONS_00056974	M5	5	10.444	1	20	8	26	AUUUGAGUCAUGUCGUUAAG	UUUGAU-AUAUGAUUCAAAC
1520	ath-miR5645e	miR5645	TCONS_00056974	M5	5	10.444	1	20	8	26	AUUUGAGUCAUGUCGUUAAG	UUUGAU-AUAUGAUUCAAAC
1521	ath-miR5645f	miR5645	TCONS_00056974	M5	5	10.444	1	20	8	26	AUUUGAGUCAUGUCGUUAAG	UUUGAU-AUAUGAUUCAAAC
1522	ath-miR5655	miR5655	TCONS_00033722	M5	5	6.974	1	21	4810	4830	AAGUAGACACAUAAGAAGGAG	UUGCUUUUUAUUUUUCUAGUU
1523	ath-miR5995b	miR5995	TCONS_00036323	M5	5	15.363	1	21	942	962	ACAUAUGAUCUGCAUCUUUGC	UAAAAGUUGAAUAUUGUAUGG
1524	ath-miR775	miR775	TCONS_00057092	M5	5	15.001	1	20	735	754	UUCGAUGUCUAGCAGUGCCA	UGGCUUUCCAAGGCAUCGAU
1525	ath-miR8165	miR8165	TCONS_00033722	M5	5	8.526	1	21	2282	2302	AAUGGAGGCAAGUGUGAAGGA	UUCUUCUCCUAUGCCUCUAUC
1526	ath-miR8165	miR8165	TCONS_00036323	M5	5	12.193	1	21	986	1006	AAUGGAGGCAAGUGUGAAGGA	UGCUUCACAAUUACCCUUGUU
1527	ath-miR825	miR825	TCONS_00045706	M5	5	10.519	1	21	2948	2967	UUCUCAAGAAGGUGCAUGAAC	UUUUAAGCAC-UUUUUGAGAC
1528	ath-miR8165	miR8165	TCONS_00058023	M4	5	14.152	1	21	52	72	AAUGGAGGCAAGUGUGAAGGA	UCAUUCAUAAUUGUUUCAAUU
1529	ath-miR415	miR415	TCONS_00044330	M3	4.5	12.77	1	21	2385	2405	AACAGAGCAGAAACAGAACAU	GUCUCUUGAUUAUGCUCUGUU
1530	ath-miR5635a	miR5635	TCONS_00036795	M3	4.5	18.12	1	21	444	464	UGUUAAGGAGUGUUAACGGUG	AGUUGUUAAGAUUCCUUUGCA
1531	ath-miR5635b	miR5635	TCONS_00036795	M3	4.5	18.12	1	21	444	464	UGUUAAGGAGUGUUAACGGUG	AGUUGUUAAGAUUCCUUUGCA
1532	ath-miR5635c	miR5635	TCONS_00036795	M3	4.5	18.12	1	21	444	464	UGUUAAGGAGUGUUAACGGUG	AGUUGUUAAGAUUCCUUUGCA
1533	ath-miR5635d	miR5635	TCONS_00036795	M3	4.5	18.12	1	21	444	464	UGUUAAGGAGUGUUAACGGUG	AGUUGUUAAGAUUCCUUUGCA
1534	ath-miR415	miR415	TCONS_00044330	M3	5	18.939	1	21	4187	4207	AACAGAGCAGAAACAGAACAU	AAGUGUAGUUUCUCCUUUGUG
1535	ath-miR415	miR415	TCONS_00040458	M3	5	6.995	1	21	805	825	AACAGAGCAGAAACAGAACAU	CUUUUCGCUUUCAUCUCUGUU
1536	ath-miR5665	miR5665	TCONS_00060529	M3	5	10.23	1	21	30	50	UUGGUGGACAAGAUCUGGGAU	UCUCCUGAUCUCCUCCGCCAU
1537	ath-miR8165	miR8165	TCONS_00055983	M2	3	19.775	1	21	637	657	AAUGGAGGCAAGUGUGAAGGA	GGUUUCACAUUUAUCUUCAUU
1538	ath-miR415	miR415	TCONS_00044328	M2	4.5	12.77	1	21	1731	1751	AACAGAGCAGAAACAGAACAU	GUCUCUUGAUUAUGCUCUGUU
1539	ath-miR5025	miR5025	TCONS_00045715	M2	4.5	10.065	1	21	762	782	ACUGUAUAUAUGUAAGUGACA	UAUUAUUUAAAUAAAUGUGGU
1540	ath-miR5025	miR5025	TCONS_00025133	M2	4.5	16.775	1	21	386	406	ACUGUAUAUAUGUAAGUGACA	CAUCUUUUAUAUCUGUAUGGU
1541	ath-miR825	miR825	TCONS_00022659	M2	4.5	16.282	1	21	486	506	UUCUCAAGAAGGUGCAUGAAC	UCUGAUACAUCUUGUUGAGAU
1542	ath-miR415	miR415	TCONS_00044328	M2	5	18.939	1	21	3533	3553	AACAGAGCAGAAACAGAACAU	AAGUGUAGUUUCUCCUUUGUG
1543	ath-miR5015	miR5015	TCONS_00055059	M2	5	9.594	1	21	147	166	UUGGUGUUAUGUGUAGUCUUC	ACACACUACA-AUAAUAUUGA
1544	ath-miR5595a	miR5595	TCONS_00058018	M2	5	18.854	1	21	215	235	ACAUAUGAUCUGCAUCUUUGC	UGGAGCAUAAAUAUCAUAUGU
1545	ath-miR5645a	miR5645	TCONS_00025133	M2	5	17.51	1	20	2057	2077	AUUUGAGUCA-UGUCGUUAAG	CUUACCGAUAGUGAUUCAAAG
1546	ath-miR5645a	miR5645	TCONS_00017275	M2	5	11.397	1	20	61	80	AUUUGAGUCAUGUCGUUAAG	UUGAAAGAAAUGGUUCGAGU
1547	ath-miR5645b	miR5645	TCONS_00025133	M2	5	17.51	1	20	2057	2077	AUUUGAGUCA-UGUCGUUAAG	CUUACCGAUAGUGAUUCAAAG
1548	ath-miR5645b	miR5645	TCONS_00017275	M2	5	11.397	1	20	61	80	AUUUGAGUCAUGUCGUUAAG	UUGAAAGAAAUGGUUCGAGU
1549	ath-miR5645d	miR5645	TCONS_00025133	M2	5	17.51	1	20	2057	2077	AUUUGAGUCA-UGUCGUUAAG	CUUACCGAUAGUGAUUCAAAG
1550	ath-miR5645d	miR5645	TCONS_00017275	M2	5	11.397	1	20	61	80	AUUUGAGUCAUGUCGUUAAG	UUGAAAGAAAUGGUUCGAGU
1551	ath-miR5645e	miR5645	TCONS_00025133	M2	5	17.51	1	20	2057	2077	AUUUGAGUCA-UGUCGUUAAG	CUUACCGAUAGUGAUUCAAAG
1552	ath-miR5645e	miR5645	TCONS_00017275	M2	5	11.397	1	20	61	80	AUUUGAGUCAUGUCGUUAAG	UUGAAAGAAAUGGUUCGAGU
1553	ath-miR5645f	miR5645	TCONS_00025133	M2	5	17.51	1	20	2057	2077	AUUUGAGUCA-UGUCGUUAAG	CUUACCGAUAGUGAUUCAAAG
1554	ath-miR5645f	miR5645	TCONS_00017275	M2	5	11.397	1	20	61	80	AUUUGAGUCAUGUCGUUAAG	UUGAAAGAAAUGGUUCGAGU
1555	ath-miR5995b	miR5995	TCONS_00058018	M2	5	18.854	1	21	215	235	ACAUAUGAUCUGCAUCUUUGC	UGGAGCAUAAAUAUCAUAUGU
1556	ath-miR8165	miR8165	TCONS_00052338	M2	5	13.845	1	21	62	82	AAUGGAGGCAAGUGUGAAGGA	UUCUCCACCAUUUUUUCCAUU
1557	ath-miR855	miR855	TCONS_00004830	M2	5	15.098	1	22	964	985	AGCAAAAGCUAAGGAAAAGGAA	UUUUUAUUCAUUACCUUUUUCU
1558	ath-miR5025	miR5025	TCONS_00051183	M1	4.5	9.416	1	21	34	54	ACUGUAUAUAUGUAAGUGACA	CAUUCCUUUCAUUUAUGUAGU
1559	ath-miR5665	miR5665	TCONS_00002135	M1	4.5	15.834	1	21	286	306	UUGGUGGACAAGAUCUGGGAU	GCUUCCGUUUUUGUCCAUUAA
1560	ath-miR5665	miR5665	TCONS_00050644	M1	4.5	19.915	1	21	686	706	UUGGUGGACAAGAUCUGGGAU	ACCCCAUCUCGUGGUCACCAA
1561	ath-miR4245	miR4245	TCONS_00051183	M1	5	21.796	1	21	116	137	ACAAAGUUUUAUAC-UGACAAU	AUUGGCAUGUGAGAAACUUUGU
1562	ath-miR4245	miR4245	TCONS_00001581	M1	5	10.46	1	21	668	688	ACAAAGUUUUAUACUGACAAU	UUUUUCAUUAUAAAUUUUUGA
1563	ath-miR5015	miR5015	TCONS_00003276	M1	5	14.003	1	21	729	749	UUGGUGUUAUGUGUAGUCUUC	AGAAACCAUAUUUGACACUAA
1564	ath-miR5025	miR5025	TCONS_00029753	M1	5	20.22	1	21	560	580	ACUGUAUAUAUGUAAGUGACA	CAUCAUUUAUAGAUGUGGGGU
1565	ath-miR5025	miR5025	TCONS_00029751	M1	5	20.22	1	21	425	445	ACUGUAUAUAUGUAAGUGACA	CAUCAUUUAUAGAUGUGGGGU
1566	ath-miR5595a	miR5595	TCONS_00049251	M1	5	17.726	1	21	1454	1474	ACAUAUGAUCUGCAUCUUUGC	UAUAUGAUGUGGGUCGUAUGC
1567	ath-miR5995b	miR5995	TCONS_00049251	M1	5	17.726	1	21	1454	1474	ACAUAUGAUCUGCAUCUUUGC	UAUAUGAUGUGGGUCGUAUGC
1568	ath-miR825	miR825	TCONS_00051183	M1	5	16.902	1	21	1810	1830	UUCUCAAGAAGGUGCAUGAAC	CUUUAUGCUGCAACUUGGGAA
1569	ath-miR855	miR855	TCONS_00051183	M1	5	8.77	1	22	2287	2308	AGCAAAAGCUAAGGAAAAGGAA	UAAGUUUUAAUUAGUUUUUGUG
1570	ath-miR855	miR855	TCONS_00051183	M1	5	13.843	1	22	562	583	AGCAAAAGCUAAGGAAAAGGAA	AAAUUAUUAUUUAGUUUUUGGU
1571	ath-miR2934-3p	miR2934	TCONS_00052559	M6	4	8.403	1	21	204	224	CAUCCAAGGUGUUUGUAGAAA	CUUCUCCAAUCAUCUUCGAUG
1572	ath-miR3434-5p	miR3434	TCONS_00046395	M6	4	18.112	1	20	239	258	ACUUGGCUGAUUCUAUUAUU	GUUGAUGGAAGCGGCUAAGU
1573	ath-miR5014a-3p	miR5014	TCONS_00030975	M6	4	13.316	1	21	3669	3689	UUGUACAAAUUUAAGUGUACG	UAUAGAGAUAAAUUUGUGCAG
1574	ath-miR5014a-5p	miR5014	TCONS_00004568	M6	4	18.117	1	21	683	703	ACACUUAGUUUUGUACAACAU	UUGGUGUACAACAUUAAUUGU
1575	ath-miR5634	miR5634	TCONS_00000914	M6	4	23.394	1	21	1312	1332	AGGGACUUUGUGAAUUUAGGG	GUCGAAAGUCAGAAGGUCCUU
1576	ath-miR2934-5p	miR2934	TCONS_00025569	M6	4.5	20.382	1	21	1683	1703	UCUUUCUGCAAACGCCUUGGA	AGGAAGGUGUUUGAAGGGAGU
1577	ath-miR3434-5p	miR3434	TCONS_00000914	M6	4.5	15.605	1	20	659	678	ACUUGGCUGAUUCUAUUAUU	GGUGAUCGUAUCAGCCACGU
1578	ath-miR414	miR414	TCONS_00046395	M6	4.5	16.411	1	21	448	468	UCAUCUUCAUCAUCAUCGUCA	GAUCGAUCAUGAUGAGAAUGG
1579	ath-miR5024-3p	miR5024	TCONS_00030975	M6	4.5	16.975	1	21	2507	2527	CCGUAUCUUGGCCUUGUCAUU	AAUGAAAAGGCCCUGAUAAGG
1580	ath-miR5024-3p	miR5024	TCONS_00036371	M6	4.5	18.695	1	21	648	668	CCGUAUCUUGGCCUUGUCAUU	UAUGAUGCAUCCAAGAUAUGG
1581	ath-miR5634	miR5634	TCONS_00003576	M6	4.5	20.083	1	21	210	230	AGGGACUUUGUGAAUUUAGGG	UUUUGAAUUCUCGAAGAUCCU
1582	ath-miR5654-3p	miR5654	TCONS_00004669	M6	4.5	7.781	1	23	1423	1445	UGGAAGAUGCUUUGGGAUUUAUU	UUUGACUUCCUAAGUAUUUUCCU
1583	ath-miR5654-3p	miR5654	TCONS_00025569	M6	4.5	22.332	1	23	906	928	UGGAAGAUGCUUUGGGAUUUAUU	AGAGAAUCAAAAAGUGUCCUCCA
1584	ath-miR5654-3p	miR5654	TCONS_00024229	M6	4.5	8.142	1	23	767	789	UGGAAGAUGCUUUGGGAUUUAUU	UAUCAGUACCAACUCGUCUUCUA
1585	ath-miR8174	miR8174	TCONS_00004669	M6	4.5	12.578	1	21	1620	1640	AUGUGUAUAGGGAAGCUAAUC	UGUUAGGUUAUCCUUACACAU
1586	ath-miR2934-3p	miR2934	TCONS_00036371	M6	5	23.372	1	21	116	136	CAUCCAAGGUGUUUGUAGAAA	CCUCUGCGACAACUUUGGUUG
1587	ath-miR3434-5p	miR3434	TCONS_00025477	M6	5	19.289	1	20	546	565	ACUUGGCUGAUUCUAUUAUU	AAAACAAGAACCAGCCAAGG
1588	ath-miR3434-5p	miR3434	TCONS_00039385	M6	5	22.766	1	20	69	88	ACUUGGCUGAUUCUAUUAUU	CCUCAUAGAAGCCGCCGGGU
1589	ath-miR404	miR404	TCONS_00030975	M6	5	23.104	1	24	4226	4249	AUUAACGCUGGCGGUUGCGGCAGC	GACGUCGCUACUGCUGUUGUUGGU
1590	ath-miR414	miR414	TCONS_00045724	M6	5	13.208	1	21	133	153	UCAUCUUCAUCAUCAUCGUCA	GCAUGAGGAGGCUGAAGAGGA
1591	ath-miR5014a-3p	miR5014	TCONS_00056671	M6	5	12.542	1	21	186	206	UUGUACAAAUUUAAGUGUACG	CUAAUGCUUAUGUGUGUAUAA
1592	ath-miR5014a-3p	miR5014	TCONS_00004390	M6	5	9.933	1	21	1448	1467	UUGUACAAAUUUAAGUGUACG	UUUAUAUUUAA-UUUAUAUAA
1593	ath-miR5014a-5p	miR5014	TCONS_00001436	M6	5	15.996	1	21	1365	1385	ACACUUAGUUUUGUACAACAU	AUGUUGUACAGGACAAAUUGA
1594	ath-miR5014a-5p	miR5014	TCONS_00056566	M6	5	14.877	1	21	166	186	ACACUUAGUUUUGUACAACAU	UUGUUGUCCUAGAUGGAGUGU
1595	ath-miR5024-5p	miR5024	TCONS_00001436	M6	5	6.71	1	22	1898	1919	AUGACAAGGCCAAGAUAUAACA	AAUCAUGCCGUCGCCUUGUUAU
1596	ath-miR5644	miR5644	TCONS_00030766	M6	5	13.47	1	20	880	899	GUGGGUUGCGGAUAACGGUA	AACAGUUAUUUUUAACUUGC
1597	ath-miR8174	miR8174	TCONS_00041822	M6	5	12.33	1	21	723	743	AUGUGUAUAGGGAAGCUAAUC	UCUUGGAUUUCUUAAAUGCAU
1598	ath-miR834	miR834	TCONS_00030975	M6	5	22.696	1	21	4224	4244	UGGUAGCAGUAGCGGUGGUAA	GAGACGUCGCUACUGCUGUUG
1599	ath-miR834	miR834	TCONS_00052975	M6	5	16.151	1	21	100	121	UGGUAGCA-GUAGCGGUGGUAA	UCUCCACUGCUGUGUGCUACCG
1600	ath-miR834	miR834	TCONS_00056671	M6	5	23.26	1	21	526	546	UGGUAGCAGUAGCGGUGGUAA	UGAUAGCCUCUAUUGCCACCA
1601	ath-miR834	miR834	TCONS_00020788	M6	5	19.505	1	21	118	138	UGGUAGCAGUAGCGGUGGUAA	UCACCACCACCAGUGCUGCUC
1602	ath-miR5014a-3p	miR5014	TCONS_00010652	M5	2.5	17.116	1	21	357	377	UUGUACAAAUUUAAGUGUACG	AAUCCACUUGAACUUGUACAA
1603	ath-miR5014b	miR5014	TCONS_00033722	M5	3.5	12.146	1	21	1009	1030	AUUUGUACACC-UAGAUCUGUA	UGUAGAUAUAAGGUGUACAAAU
1604	ath-miR5664	miR5664	TCONS_00045013	M5	4	10.852	1	21	252	272	AUAGUCAAUUUUAUCGGUCUG	CGUAUCCAUAGAAAUGACUAU
1605	ath-miR834	miR834	TCONS_00045513	M5	4	15.733	1	21	615	635	UGGUAGCAGUAGCGGUGGUAA	ACAUCGCGGCUACUGCGGCCA
1606	ath-miR2934-5p	miR2934	TCONS_00029743	M5	4.5	20.193	1	21	258	278	UCUUUCUGCAAACGCCUUGGA	GCCGAUGAGGUUGGAGAAAGA
1607	ath-miR5654-3p	miR5654	TCONS_00033722	M5	4.5	11.285	1	23	4588	4610	UGGAAGAUGCUUUGGGAUUUAUU	AGAAAAUCAUAAACUGUCUUUUA
1608	ath-miR5654-3p	miR5654	TCONS_00043754	M5	4.5	20.948	1	23	106	128	UGGAAGAUGCUUUGGGAUUUAUU	AGAGAUUCCUAAGUCAUCUUCUC
1609	ath-miR8184	miR8184	TCONS_00045513	M5	4.5	16.571	1	21	417	437	UUUGGUCUGAUUACGAAUGUA	CUCAUUGGCAAUCAGAUCCGA
1610	ath-miR2934-3p	miR2934	TCONS_00057092	M5	5	17.589	1	21	840	860	CAUCCAAGGUGUUUGUAGAAA	GCUUUGUAAACGGAUUGGAUA
1611	ath-miR2934-3p	miR2934	TCONS_00036367	M5	5	24.646	1	21	114	134	CAUCCAAGGUGUUUGUAGAAA	CCUCUGCGACAACUUUGGUUG
1612	ath-miR3434-3p	miR3434	TCONS_00018793	M5	5	13.333	1	20	501	520	UCAGAGUAUCAGCCAUGUGA	UUCCAUUGCUUAUACUAUGA
1613	ath-miR3434-5p	miR3434	TCONS_00033722	M5	5	11.827	1	20	3402	3421	ACUUGGCUGAUUCUAUUAUU	UUGAGUAGAAAAAGUCAAGU
1614	ath-miR414	miR414	TCONS_00018793	M5	5	16.491	1	21	218	238	UCAUCUUCAUCAUCAUCGUCA	CUAUGAUUGAUAUGAAGAUGC
1615	ath-miR414	miR414	TCONS_00057092	M5	5	23.124	1	21	1298	1317	UCAUCUUCAUCAUCAUCGUCA	UUUCGUUGAAGAU-AAGAUGA
1616	ath-miR5024-3p	miR5024	TCONS_00056974	M5	5	13.295	1	21	102	122	CCGUAUCUUGGCCUUGUCAUU	UUUGGCAAGGCUGAACUAUGG
1617	ath-miR5644	miR5644	TCONS_00040239	M5	5	10.082	1	20	132	151	GUGGGUUGCGGAUAACGGUA	UCUUCUUAUCAUCAACCCAC
1618	ath-miR5644	miR5644	TCONS_00044954	M5	5	18.306	1	20	446	465	GUGGGUUGCGGAUAACGGUA	CAUCGUCUUCCUCAACCCUC
1619	ath-miR5654-3p	miR5654	TCONS_00040239	M5	5	12.602	1	23	342	363	UGGAAGAUGCUUUGGGAUUUAUU	UUGCGAUCCCAAA-CAGUUUCUA
1620	ath-miR8184	miR8184	TCONS_00035465	M5	5	21.333	1	21	257	277	UUUGGUCUGAUUACGAAUGUA	UACUCUCGCAGUCAGACAAAA
1621	ath-miR8184	miR8184	TCONS_00033722	M5	5	19.828	1	21	827	847	UUUGGUCUGAUUACGAAUGUA	UCAAUUUGGAAAUUGACCAAA
1622	ath-miR834	miR834	TCONS_00035465	M5	5	22.998	1	21	295	315	UGGUAGCAGUAGCGGUGGUAA	UGUGCACAGUUAGUGUUACCA
1623	ath-miR414	miR414	TCONS_00003646	M4	4	21.946	1	21	1318	1338	UCAUCUUCAUCAUCAUCGUCA	AUAUGAUGAAUAUGAAUAUGA
1624	ath-miR5644	miR5644	TCONS_00030909	M4	4	17.982	1	20	239	258	GUGGGUUGCGGAUAACGGUA	UACCGAUAUCUGUGAUUCAU
1625	ath-miR5024-3p	miR5024	TCONS_00036372	M4	4.5	18.695	1	21	713	733	CCGUAUCUUGGCCUUGUCAUU	UAUGAUGCAUCCAAGAUAUGG
1626	ath-miR2934-3p	miR2934	TCONS_00036372	M4	5	24.646	1	21	116	136	CAUCCAAGGUGUUUGUAGAAA	CCUCUGCGACAACUUUGGUUG
1627	ath-miR5654-5p	miR5654	TCONS_00000064	M4	5	15.934	1	20	236	256	AUAAAUCCCAA-CAUCUUCCA	UGGAAGAUGCUUGAGCUUUGU
1628	ath-miR2934-3p	miR2934	TCONS_00044330	M3	4	14.321	1	21	1251	1271	CAUCCAAGGUGUUUGUAGAAA	GCAUUACUAAUAUUUUGGAUG
1629	ath-miR414	miR414	TCONS_00029175	M3	4	24.544	1	21	1	21	UCAUCUUCAUCAUCAUCGUCA	GUACGGUGGGGAUGGGGAUGU
1630	ath-miR8184	miR8184	TCONS_00044330	M3	4	17.117	1	21	4378	4398	UUUGGUCUGAUUACGAAUGUA	AACAAUAGUAAUAAGAUCAAG
1631	ath-miR8174	miR8174	TCONS_00044330	M3	4.5	13.755	1	21	2363	2383	AUGUGUAUAGGGAAGCUAAUC	UGUUGGAUGUCCAAUAUACAU
1632	ath-miR834	miR834	TCONS_00044330	M3	4.5	18.363	1	21	1352	1372	UGGUAGCAGUAGCGGUGGUAA	CCAUCAUCGUUGCUGCUGGCG
1633	ath-miR2934-3p	miR2934	TCONS_00036368	M3	5	24.646	1	21	114	134	CAUCCAAGGUGUUUGUAGAAA	CCUCUGCGACAACUUUGGUUG
1634	ath-miR2934-5p	miR2934	TCONS_00044330	M3	5	12.626	1	21	3422	3442	UCUUUCUGCAAACGCCUUGGA	UAUAAGGAGUUAGGGGAAGGG
1635	ath-miR5014a-3p	miR5014	TCONS_00044330	M3	5	13.568	1	21	5652	5672	UUGUACAAAUUUAAGUGUACG	UAGACCCAUUAGUUUGUGCAA
1636	ath-miR5014a-3p	miR5014	TCONS_00010650	M2	2.5	17.116	1	21	1473	1493	UUGUACAAAUUUAAGUGUACG	AAUCCACUUGAACUUGUACAA
1637	ath-miR5654-5p	miR5654	TCONS_00055983	M2	3.5	21.764	1	20	359	378	AUAAAUCCCAACAUCUUCCA	ACGAGGAUAUUGAGAUUUAU
1638	ath-miR414	miR414	TCONS_00022965	M2	4	18.019	1	21	244	264	UCAUCUUCAUCAUCAUCGUCA	GGAGGAGGAGGAAGAAGAUGA
1639	ath-miR414	miR414	TCONS_00059333	M2	4	13.162	1	21	158	178	UCAUCUUCAUCAUCAUCGUCA	GAAAGAAGAUGAUUAGGAUGG
1640	ath-miR5024-5p	miR5024	TCONS_00001965	M2	4	17.33	1	22	439	460	AUGACAAGGCCAAGAUAUAACA	GAGAAUAUUUUGACCUUGUAAU
1641	ath-miR8184	miR8184	TCONS_00044328	M2	4	17.117	1	21	3724	3744	UUUGGUCUGAUUACGAAUGUA	AACAAUAGUAAUAAGAUCAAG
1642	ath-miR414	miR414	TCONS_00058018	M2	4.5	16.548	1	21	322	341	UCAUCUUCAUCAUCAUCGUCA	UAACAAUGGUGAUGAAG-UGA
1643	ath-miR5024-3p	miR5024	TCONS_00036370	M2	4.5	18.695	1	21	646	666	CCGUAUCUUGGCCUUGUCAUU	UAUGAUGCAUCCAAGAUAUGG
1644	ath-miR5664	miR5664	TCONS_00022659	M2	4.5	13.921	1	21	434	454	AUAGUCAAUUUUAUCGGUCUG	CUUAUCGGUAAAUUUGAUUAC
1645	ath-miR8174	miR8174	TCONS_00044328	M2	4.5	13.755	1	21	1709	1729	AUGUGUAUAGGGAAGCUAAUC	UGUUGGAUGUCCAAUAUACAU
1646	ath-miR834	miR834	TCONS_00040865	M2	4.5	19.231	1	21	167	187	UGGUAGCAGUAGCGGUGGUAA	GCACCGCAGAUAUUGCUACGA
1647	ath-miR2934-3p	miR2934	TCONS_00036370	M2	5	23.959	1	21	116	136	CAUCCAAGGUGUUUGUAGAAA	CCUCUGCGACAACUUUGGUUG
1648	ath-miR2934-5p	miR2934	TCONS_00044328	M2	5	12.626	1	21	2768	2788	UCUUUCUGCAAACGCCUUGGA	UAUAAGGAGUUAGGGGAAGGG
1649	ath-miR3434-5p	miR3434	TCONS_00025133	M2	5	23.918	1	20	758	777	ACUUGGCUGAUUCUAUUAUU	UAUUGUAGACUCGGUCAAAU
1650	ath-miR414	miR414	TCONS_00001278	M2	5	24.103	1	21	262	282	UCAUCUUCAUCAUCAUCGUCA	UGGAGAUGGGGAUGCAGAUGG
1651	ath-miR414	miR414	TCONS_00037548	M2	5	13.445	1	21	18	38	UCAUCUUCAUCAUCAUCGUCA	CAUGGGAGAUGAUGAAGUUGA
1652	ath-miR5014a-3p	miR5014	TCONS_00044328	M2	5	13.568	1	21	4998	5018	UUGUACAAAUUUAAGUGUACG	UAGACCCAUUAGUUUGUGCAA
1653	ath-miR5014b	miR5014	TCONS_00045723	M2	5	15.109	1	21	69	89	AUUUGUACACCUAGAUCUGUA	UACAGAUGAAGAUGAACAAGU
1654	ath-miR5014b	miR5014	TCONS_00042227	M2	5	11.325	1	21	7	27	AUUUGUACACCUAGAUCUGUA	GUCAGUUUUUGGUAUAUAAAA
1655	ath-miR5024-3p	miR5024	TCONS_00059333	M2	5	19.475	1	21	2788	2808	CCGUAUCUUGGCCUUGUCAUU	GAUGACGAAGCCAAAUUAUGG
1656	ath-miR5024-5p	miR5024	TCONS_00038060	M2	5	16.985	1	22	322	343	AUGACAAGGCCAAGAUAUAACA	GUAUGCAUAUUGGAGUUGUUAU
1657	ath-miR5634	miR5634	TCONS_00045165	M2	5	10.877	1	21	77	97	AGGGACUUUGUGAAUUUAGGG	AACUAAAUGAAUAAAGAUUCU
1658	ath-miR5644	miR5644	TCONS_00010650	M2	5	22.3	1	20	1083	1102	GUGGGUUGCGGAUAACGGUA	CAUCAUUAACCGAGAUCCAU
1659	ath-miR5654-5p	miR5654	TCONS_00058018	M2	5	21.62	1	20	81	100	AUAAAUCCCAACAUCUUCCA	UGGAAAGGGCUAGGGUUUAU
1660	ath-miR5654-5p	miR5654	TCONS_00044689	M2	5	22.255	1	20	576	595	AUAAAUCCCAACAUCUUCCA	GGGAAGCUGUCGUGACUUGU
1661	ath-miR5664	miR5664	TCONS_00045715	M2	5	24.382	1	21	682	703	AUAGUCAAUUU-UAUCGGUCUG	UAGGCCGAGAUGAGUUGAUUAU
1662	ath-miR5664	miR5664	TCONS_00044689	M2	5	17.547	1	21	426	446	AUAGUCAAUUUUAUCGGUCUG	GAGACUUAUGCAUUUGGUUAU
1663	ath-miR2934-3p	miR2934	TCONS_00027698	M1	4.5	17.237	1	21	708	728	CAUCCAAGGUGUUUGUAGAAA	UAUCUAUAGAGAACUUUGAUG
1664	ath-miR414	miR414	TCONS_00009443	M1	4.5	20.745	1	21	265	285	UCAUCUUCAUCAUCAUCGUCA	CUUCGAUGAUUAUGGGGACGA
1665	ath-miR414	miR414	TCONS_00029753	M1	4.5	20.106	1	21	390	409	UCAUCUUCAUCAUCAUCGUCA	CUACGAUGAU-AUGGACAUGG
1666	ath-miR414	miR414	TCONS_00029751	M1	4.5	20.106	1	21	255	274	UCAUCUUCAUCAUCAUCGUCA	CUACGAUGAU-AUGGACAUGG
1667	ath-miR5014b	miR5014	TCONS_00027698	M1	4.5	21.124	1	21	1018	1038	AUUUGUACACCUAGAUCUGUA	GCUACAUUUAGGUGCGCAGAU
1668	ath-miR8174	miR8174	TCONS_00001581	M1	4.5	13.788	1	21	726	746	AUGUGUAUAGGGAAGCUAAUC	GUUUAAUAUGCUUGUACACAU
1669	ath-miR2934-3p	miR2934	TCONS_00001987	M1	5	23.72	1	21	172	192	CAUCCAAGGUGUUUGUAGAAA	GGCAUUCAGAAACCUUGGGUG
1670	ath-miR2934-3p	miR2934	TCONS_00009443	M1	5	24.49	1	21	252	272	CAUCCAAGGUGUUUGUAGAAA	GAUCUAUUGAUUCCUUCGAUG
1671	ath-miR414	miR414	TCONS_00053483	M1	5	7.035	1	21	320	339	UCAUCUUCAUCAUCAUCGUCA	UAAAGAAGA-GAAGAAGAUGA
1672	ath-miR5014a-3p	miR5014	TCONS_00051183	M1	5	11.848	1	21	526	546	UUGUACAAAUUUAAGUGUACG	UCUAUACUUUUAUUUGGAUGA
1673	ath-miR5014a-5p	miR5014	TCONS_00001438	M1	5	16.002	1	21	465	485	ACACUUAGUUUUGUACAACAU	AUGUUGUACAGGACAAAUUGA
1674	ath-miR5024-5p	miR5024	TCONS_00001438	M1	5	6.71	1	22	998	1019	AUGACAAGGCCAAGAUAUAACA	AAUCAUGCCGUCGCCUUGUUAU
1675	ath-miR5644	miR5644	TCONS_00001581	M1	5	15.135	1	20	454	473	GUGGGUUGCGGAUAACGGUA	UUUUAUUAUCAGCAACCCAA
1676	ath-miR5654-5p	miR5654	TCONS_00051183	M1	5	16.645	1	20	1826	1845	AUAAAUCCCAACAUCUUCCA	GGGAAGUUGUCGUGACUUGU
1677	ath-miR8174	miR8174	TCONS_00003276	M1	5	14.138	1	21	875	895	AUGUGUAUAGGGAAGCUAAUC	CGUUUGUUUCUCUAUUCAAAU
1678	ath-miR4243	miR4243	TCONS_00036371	M6	3.5	9.347	1	21	1733	1753	UUGAAAUUGUAGAUUUCGUAC	AAGCGGAAACUAAAAUUUUAA
1679	ath-miR2933a	miR2933	TCONS_00017303	M6	4	14.06	1	22	1104	1125	GAAAUCGGAGAGGAAAUUCGCC	AAUGAUUUUUUUUUUCGGUUUU
1680	ath-miR2933b	miR2933	TCONS_00017303	M6	4	14.06	1	22	1104	1125	GAAAUCGGAGAGGAAAUUCGCC	AAUGAUUUUUUUUUUCGGUUUU
1681	ath-miR163	miR163	TCONS_00025569	M6	4.5	13.573	1	24	78	101	UUGAAGAGGACUUGGAACUUCGAU	GGCAUUGUUCUAAGUUCUCUUCUU
1682	ath-miR163	miR163	TCONS_00046395	M6	4.5	10.097	1	24	84	107	UUGAAGAGGACUUGGAACUUCGAU	UGUAAAGUUUCAUCUUUUCUUUGA
1683	ath-miR163	miR163	TCONS_00024229	M6	4.5	8.142	1	24	766	789	UUGAAGAGGACUUGGAACUUCGAU	UUAUCAGUACCAACUCGUCUUCUA
1684	ath-miR3933	miR3933	TCONS_00004390	M6	4.5	20.483	1	21	26	46	AGAAGCAAAAUGACGACUCGG	UGGAAUCGUUUUUUUUCUUUU
1685	ath-miR5633	miR5633	TCONS_00007075	M6	4.5	17.93	1	21	4	24	UAUGAUCAUCAGAAAACAGUG	CGCUGGUUUCUGAGGAUGAUU
1686	ath-miR5653	miR5653	TCONS_00025569	M6	4.5	17.583	1	24	1047	1070	UGGGUUGAGUUGAGUUGAGUUGGC	CUUCUCUCACCUCAUCUUAAGCUA
1687	ath-miR823	miR823	TCONS_00030975	M6	4.5	15.63	1	21	659	679	UGGGUGGUGAUCAUAUAAGAU	AGCGUGAAUGAAUACUACCCA
1688	ath-miR163	miR163	TCONS_00025474	M6	5	16.61	1	24	250	273	UUGAAGAGGACUUGGAACUUCGAU	GCGAAAUUUCCAAUUUUUCUACGA
1689	ath-miR163	miR163	TCONS_00056671	M6	5	15.195	1	24	842	865	UUGAAGAGGACUUGGAACUUCGAU	CAGAUAGAUGUAUGUCCCCUUCAA
1690	ath-miR2933a	miR2933	TCONS_00030975	M6	5	9.736	1	22	1579	1601	GAAAUCGG-AGAGGAAAUUCGCC	UGCGAAAUUCCUCUGCUGAUUCC
1691	ath-miR2933a	miR2933	TCONS_00024229	M6	5	16.741	1	22	538	559	GAAAUCGGAGAGGAAAUUCGCC	UUUUUAUUUCUUUUCCUAUUUU
1692	ath-miR2933b	miR2933	TCONS_00030975	M6	5	9.736	1	22	1579	1601	GAAAUCGG-AGAGGAAAUUCGCC	UGCGAAAUUCCUCUGCUGAUUCC
1693	ath-miR2933b	miR2933	TCONS_00024229	M6	5	16.741	1	22	538	559	GAAAUCGGAGAGGAAAUUCGCC	UUUUUAUUUCUUUUCCUAUUUU
1694	ath-miR3933	miR3933	TCONS_00001436	M6	5	6.693	1	21	492	512	AGAAGCAAAAUGACGACUCGG	GUAAGUUAUCAUCUCGCUUCU
1695	ath-miR3933	miR3933	TCONS_00055924	M6	5	17.699	1	21	87	107	AGAAGCAAAAUGACGACUCGG	UUGAGCCCUAAUUUAGCUUUU
1696	ath-miR4243	miR4243	TCONS_00025474	M6	5	15.168	1	21	248	268	UUGAAAUUGUAGAUUUCGUAC	AAGCGAAAUUUCCAAUUUUUC
1697	ath-miR4243	miR4243	TCONS_00030975	M6	5	15.983	1	21	3818	3838	UUGAAAUUGUAGAUUUCGUAC	UAGCAGGAUUAAUGAUUUCAA
1698	ath-miR5013	miR5013	TCONS_00025569	M6	5	24.585	1	21	1697	1717	UUUGUGACAUCUAGGUGCUUU	AGGGAGUAUAGAUGUUACGGA
1699	ath-miR5013	miR5013	TCONS_00025569	M6	5	6.231	1	21	1827	1847	UUUGUGACAUCUAGGUGCUUU	ACAACAUCAACUUGUCAUAAA
1700	ath-miR5633	miR5633	TCONS_00041822	M6	5	14.13	1	21	358	378	UAUGAUCAUCAGAAAACAGUG	GAGUGUCUUUUGAUGAUAAUC
1701	ath-miR5633	miR5633	TCONS_00000914	M6	5	18.937	1	21	1124	1144	UAUGAUCAUCAGAAAACAGUG	CGUGGGAUUUCGAUGAUCAUA
1702	ath-miR5653	miR5653	TCONS_00030766	M6	5	16.373	1	24	618	641	UGGGUUGAGUUGAGUUGAGUUGGC	GAGCCUUAAGAUCAGGUCAACCUA
1703	ath-miR5663-3p	miR5663	TCONS_00030975	M6	5	17.033	1	21	571	591	UGAGAAUGCAAAUCCUUAGCU	UGGUGGGGAUCUGUAUUCUAA
1704	ath-miR823	miR823	TCONS_00041822	M6	5	11.091	1	21	293	313	UGGGUGGUGAUCAUAUAAGAU	UUCUUAGAGAAUCGUCACUUA
1705	ath-miR823	miR823	TCONS_00040625	M6	5	17.774	1	21	467	487	UGGGUGGUGAUCAUAUAAGAU	UGCUUGGAGGAUCCCAACCCA
1706	ath-miR5663-3p	miR5663	TCONS_00033722	M5	2	13.502	1	21	4538	4558	UGAGAAUGCAAAUCCUUAGCU	UUCUAAGGAUCUGAAUUCUCA
1707	ath-miR823	miR823	TCONS_00033722	M5	4	16.587	1	21	1285	1305	UGGGUGGUGAUCAUAUAAGAU	ACCUUGUAUAAUCAGCAUCUA
1708	ath-miR4243	miR4243	TCONS_00033722	M5	4.5	16.875	1	21	2590	2611	UUGAAAUUGU-AGAUUUCGUAC	UUACCAAAUCUCACAUUUUCAA
1709	ath-miR5023	miR5023	TCONS_00018793	M5	4.5	12.071	1	21	493	513	AUUGGUAGUGGAUAAGGGGGC	UUCCCUUUUUCCAUUGCUUAU
1710	ath-miR5653	miR5653	TCONS_00045512	M5	4.5	12.28	1	24	414	437	UGGGUUGAGUUGAGUUGAGUUGGC	AUUCCCUCCAUCCAACUCAAACUA
1711	ath-miR8173	miR8173	TCONS_00045706	M5	4.5	15.484	1	21	2718	2737	AUGUGCUGAUUCGAGGUGGGA	ACCUACUUC-AGUCAGCACAC
1712	ath-miR413	miR413	TCONS_00023869	M5	5	21.503	1	21	295	315	AUAGUUUCUCUUGUUCUGCAC	GACCACGAUAAGAGAAAUUUU
1713	ath-miR5643a	miR5643	TCONS_00033722	M5	5	17.165	1	21	229	248	AGGCUUUUAAGAUCUGGUUGC	AUGACCA-AUUUUCAAGGCUU
1714	ath-miR5643b	miR5643	TCONS_00033722	M5	5	17.165	1	21	229	248	AGGCUUUUAAGAUCUGGUUGC	AUGACCA-AUUUUCAAGGCUU
1715	ath-miR5653	miR5653	TCONS_00027340	M5	5	20.525	1	24	281	304	UGGGUUGAGUUGAGUUGAGUUGGC	UGUGGUUCUUCUUGAUUCAAUCUA
1716	ath-miR5663-3p	miR5663	TCONS_00033722	M5	5	17.419	1	21	2497	2517	UGAGAAUGCAAAUCCUUAGCU	AAUGGAGGAUUAUCAUUUUCA
1717	ath-miR5663-5p	miR5663	TCONS_00033722	M5	5	17.84	1	21	2727	2747	AGCUAAGGAUUUGCAUUCUCA	UCAAAAUUCCGAUCCUUAUCU
1718	ath-miR823	miR823	TCONS_00033722	M5	5	10.939	1	21	1115	1135	UGGGUGGUGAUCAUAUAAGAU	UUCUAAGAUGAUCUUCAACCA
1719	ath-miR823	miR823	TCONS_00057092	M5	5	15.544	1	21	1136	1156	UGGGUGGUGAUCAUAUAAGAU	CUUUCAUCUGAUCAUCAUGCA
1720	ath-miR823	miR823	TCONS_00018793	M5	5	22.246	1	21	143	163	UGGGUGGUGAUCAUAUAAGAU	GUUAUAUUUGGUCCCUACCUA
1721	ath-miR823	miR823	TCONS_00044954	M5	5	13.16	1	21	350	370	UGGGUGGUGAUCAUAUAAGAU	AAUUUAUAUGAACUCCAACCC
1722	ath-miR4243	miR4243	TCONS_00036372	M4	3.5	9.347	1	21	1798	1818	UUGAAAUUGUAGAUUUCGUAC	AAGCGGAAACUAAAAUUUUAA
1723	ath-miR5663-5p	miR5663	TCONS_00000064	M4	4	18.963	1	21	106	126	AGCUAAGGAUUUGCAUUCUCA	UUAGAAUGCAAUUCCUUUCCU
1724	ath-miR5653	miR5653	TCONS_00000064	M4	4.5	6.167	1	24	611	633	UGGGUUGAGUUGAGUUGAGUUGGC	ACCCCGUCAAC-CAAGUCAGCCCA
1725	ath-miR5643a	miR5643	TCONS_00030909	M4	5	16.98	1	21	201	221	AGGCUUUUAAGAUCUGGUUGC	GCAAAUGGAUCUUCAAAGUAU
1726	ath-miR5643b	miR5643	TCONS_00030909	M4	5	16.98	1	21	201	221	AGGCUUUUAAGAUCUGGUUGC	GCAAAUGGAUCUUCAAAGUAU
1727	ath-miR413	miR413	TCONS_00029196	M3	4.5	17.073	1	21	1129	1149	AUAGUUUCUCUUGUUCUGCAC	CAGCGGAAUUAGGGGAAAUAU
1728	ath-miR5013	miR5013	TCONS_00040458	M3	4.5	8.821	1	21	1483	1503	UUUGUGACAUCUAGGUGCUUU	AAAGAAUUAAAAUGUCAUAAA
1729	ath-miR823	miR823	TCONS_00044330	M3	4.5	7.529	1	21	6143	6163	UGGGUGGUGAUCAUAUAAGAU	AAAUUGUCUGAUCAUCUCCCA
1730	ath-miR2933a	miR2933	TCONS_00044330	M3	5	8.119	1	22	1924	1945	GAAAUCGGAGAGGAAAUUCGCC	UGCAAAAUUCCUUUUCGUUUUU
1731	ath-miR2933b	miR2933	TCONS_00044330	M3	5	8.119	1	22	1924	1945	GAAAUCGGAGAGGAAAUUCGCC	UGCAAAAUUCCUUUUCGUUUUU
1732	ath-miR413	miR413	TCONS_00023867	M3	5	21.503	1	21	308	328	AUAGUUUCUCUUGUUCUGCAC	GACCACGAUAAGAGAAAUUUU
1733	ath-miR413	miR413	TCONS_00044330	M3	5	13.467	1	21	4564	4584	AUAGUUUCUCUUGUUCUGCAC	UGAUAGAAUUAGAUAAACUAG
1734	ath-miR4243	miR4243	TCONS_00029196	M3	5	7.705	1	21	323	343	UUGAAAUUGUAGAUUUCGUAC	UAAAGAAAUCCUUCAUUUUAA
1735	ath-miR5013	miR5013	TCONS_00044330	M3	5	12.925	1	21	3524	3544	UUUGUGACAUCUAGGUGCUUU	GUAACACCUAGAAAUUAUAAU
1736	ath-miR823	miR823	TCONS_00060529	M3	5	22.601	1	21	1229	1250	UGGGUGGUGAU-CAUAUAAGAU	GUUUUUUAUGUAUUAUCGCCCA
1737	ath-miR4243	miR4243	TCONS_00036370	M2	3.5	9.347	1	21	1731	1751	UUGAAAUUGUAGAUUUCGUAC	AAGCGGAAACUAAAAUUUUAA
1738	ath-miR2933a	miR2933	TCONS_00018576	M2	4	22.154	1	22	369	390	GAAAUCGGAGAGGAAAUUCGCC	GAUGAACCCCAUCUCCGAUUUC
1739	ath-miR2933b	miR2933	TCONS_00018576	M2	4	22.154	1	22	369	390	GAAAUCGGAGAGGAAAUUCGCC	GAUGAACCCCAUCUCCGAUUUC
1740	ath-miR413	miR413	TCONS_00040865	M2	4	17.308	1	21	378	398	AUAGUUUCUCUUGUUCUGCAC	CCGCGGAGGAGGAGGAACUAC
1741	ath-miR5653	miR5653	TCONS_00010650	M2	4	9.061	1	24	951	974	UGGGUUGAGUUGAGUUGAGUUGGC	UAAAGUUCAACUCACCUUCACCCG
1742	ath-miR3933	miR3933	TCONS_00044689	M2	4.5	15.554	1	21	1194	1215	AGAA-GCAAAAUGACGACUCGG	AUGAGUCGUCUUUUUGUAUUCU
1743	ath-miR413	miR413	TCONS_00059240	M2	4.5	8.555	1	21	232	252	AUAGUUUCUCUUGUUCUGCAC	UGAUAGAGUAAGAGGAACAAU
1744	ath-miR413	miR413	TCONS_00009766	M2	4.5	16.712	1	21	212	233	AUAGUUUCUCUUGU-UCUGCAC	CUGCCGACACAAGAGAAAUUAA
1745	ath-miR413	miR413	TCONS_00028198	M2	4.5	15.164	1	21	283	303	AUAGUUUCUCUUGUUCUGCAC	AAGAAGAAGACGGGGAGCUAU
1746	ath-miR4243	miR4243	TCONS_00001965	M2	4.5	18.163	1	21	131	151	UUGAAAUUGUAGAUUUCGUAC	GUACAAAGACUACUAUUUCGG
1747	ath-miR5633	miR5633	TCONS_00044328	M2	4.5	13.191	1	21	216	236	UAUGAUCAUCAGAAAACAGUG	UUCUGUUUUUCGUAGAUUAUG
1748	ath-miR5643a	miR5643	TCONS_00046763	M2	4.5	16.396	1	21	591	611	AGGCUUUUAAGAUCUGGUUGC	CGUACCGGAUCCUGAAGGUUU
1749	ath-miR5643b	miR5643	TCONS_00046763	M2	4.5	16.396	1	21	591	611	AGGCUUUUAAGAUCUGGUUGC	CGUACCGGAUCCUGAAGGUUU
1750	ath-miR5663-5p	miR5663	TCONS_00058955	M2	4.5	14.642	1	21	647	667	AGCUAAGGAUUUGCAUUCUCA	UAUUUGUGCAAAUCCUUGGUU
1751	ath-miR8183	miR8183	TCONS_00022659	M2	4.5	10.396	1	21	701	721	UUUAGUUGACGGAAUUGUGGC	AAAACAAUUUCUACAGUUAAA
1752	ath-miR823	miR823	TCONS_00044328	M2	4.5	7.529	1	21	5489	5509	UGGGUGGUGAUCAUAUAAGAU	AAAUUGUCUGAUCAUCUCCCA
1753	ath-miR823	miR823	TCONS_00035543	M2	4.5	14.385	1	21	594	614	UGGGUGGUGAUCAUAUAAGAU	GAUUUCGAUGAUCGCCAGCCA
1754	ath-miR163	miR163	TCONS_00004830	M2	5	10.683	1	24	500	523	UUGAAGAGGACUUGGAACUUCGAU	AUAAAAGCCACAAGUUCUCUUUAC
1755	ath-miR3933	miR3933	TCONS_00022659	M2	5	12.171	1	21	197	217	AGAAGCAAAAUGACGACUCGG	AUGAGUUCUCAGUUUUUUUUU
1756	ath-miR413	miR413	TCONS_00044328	M2	5	13.467	1	21	3910	3930	AUAGUUUCUCUUGUUCUGCAC	UGAUAGAAUUAGAUAAACUAG
1757	ath-miR5013	miR5013	TCONS_00044328	M2	5	12.925	1	21	2870	2890	UUUGUGACAUCUAGGUGCUUU	GUAACACCUAGAAAUUAUAAU
1758	ath-miR5013	miR5013	TCONS_00059333	M2	5	17.195	1	21	756	776	UUUGUGACAUCUAGGUGCUUU	CUUGCUCUUCCAUGUCACAAG
1759	ath-miR5023	miR5023	TCONS_00055983	M2	5	15.714	1	21	765	785	AUUGGUAGUGGAUAAGGGGGC	GUCCCUUUAUUCUAUGCCCAU
1760	ath-miR5633	miR5633	TCONS_00058018	M2	5	15.38	1	21	707	727	UAUGAUCAUCAGAAAACAGUG	CACUAUUUACUGCUCGUCAUA
1761	ath-miR8173	miR8173	TCONS_00014718	M2	5	15.28	1	21	516	536	AUGUGCUGAUUCGAGGUGGGA	UUUAAUCUGGCGUCAGCACGU
1762	ath-miR8173	miR8173	TCONS_00051848	M2	5	15.602	1	21	344	364	AUGUGCUGAUUCGAGGUGGGA	CUCCACCUCAACUUGGCGAAU
1763	ath-miR823	miR823	TCONS_00001965	M2	5	19.248	1	21	96	116	UGGGUGGUGAUCAUAUAAGAU	CGCUUGUAGGAUUGCGGCUCA
1764	ath-miR823	miR823	TCONS_00045165	M2	5	11.534	1	21	419	439	UGGGUGGUGAUCAUAUAAGAU	CCCUAAUUUGUUCACAACCUA
1765	ath-miR853	miR853	TCONS_00025133	M2	5	21.775	1	22	2076	2097	UCCCCUCUUUAGCUUGGAGAAG	AGCCAUUGAGCUGGAAAGGGGA
1766	ath-miR163	miR163	TCONS_00049251	M1	4	17.089	1	24	954	977	UUGAAGAGGACUUGGAACUUCGAU	CGCCUGCCUCCAUGUCCUCUUCAA
1767	ath-miR5643a	miR5643	TCONS_00051183	M1	4	13.153	1	21	1996	2016	AGGCUUUUAAGAUCUGGUUGC	AAAAUUAGAUAUUAAAGGGCU
1768	ath-miR5643b	miR5643	TCONS_00051183	M1	4	13.153	1	21	1996	2016	AGGCUUUUAAGAUCUGGUUGC	AAAAUUAGAUAUUAAAGGGCU
1769	ath-miR843	miR843	TCONS_00028199	M1	4	16.416	1	21	639	659	UUUAGGUCGAGCUUCAUUGGA	AGCACUGGGUCUUGACCUGAA
1770	ath-miR5023	miR5023	TCONS_00056407	M1	4.5	11.886	1	21	74	94	AUUGGUAGUGGAUAAGGGGGC	GACUUUUUCUUCGCUACUAGU
1771	ath-miR3933	miR3933	TCONS_00001987	M1	5	18.295	1	21	101	121	AGAAGCAAAAUGACGACUCGG	AAGUGUUGUUAUUUUUUUUCC
1772	ath-miR413	miR413	TCONS_00043820	M1	5	18.46	1	21	1594	1614	AUAGUUUCUCUUGUUCUGCAC	AUGCAUAACUAGACGAGUUGU
1773	ath-miR413	miR413	TCONS_00049251	M1	5	13.65	1	21	697	717	AUAGUUUCUCUUGUUCUGCAC	GGGGGGAAGAGGAGAGAUUAA
1774	ath-miR5023	miR5023	TCONS_00027698	M1	5	11.788	1	21	513	533	AUUGGUAGUGGAUAAGGGGGC	CAUUCAUUGUCCUUUACCAAG
1775	ath-miR5633	miR5633	TCONS_00043820	M1	5	10.94	1	21	1301	1321	UAUGAUCAUCAGAAAACAGUG	CCUUGUUAGAUGUUGAUCAUG
1776	ath-miR5663-3p	miR5663	TCONS_00051183	M1	5	13.004	1	21	256	276	UGAGAAUGCAAAUCCUUAGCU	UACUAGUUCUUUGCAUUUUCU
1777	ath-miR8183	miR8183	TCONS_00043820	M1	5	14.07	1	21	1188	1208	UUUAGUUGACGGAAUUGUGGC	ACAACAAUUUUGUUAAUAGAA
1778	ath-miR823	miR823	TCONS_00004175	M1	5	11.328	1	21	269	288	UGGGUGGUGAUCAUAUAAGAU	AUCCUAU-UGAUCGCCAUUUA
1779	ath-miR3932a	miR3932	TCONS_00036371	M6	4	14.292	1	21	245	264	AACUUUGUGAUGACAACGAAG	CAUCUUUGACAUC-CAAAGUU
1780	ath-miR3932b-3p	miR3932	TCONS_00036371	M6	4	14.292	1	21	245	264	AACUUUGUGAUGACAACGAAG	CAUCUUUGACAUC-CAAAGUU
1781	ath-miR5662	miR5662	TCONS_00056671	M6	4	20.828	1	20	950	969	AGAGGUGACCAUUGGAGAUG	CAUCUUUGAUGUCCACCUUU
1782	ath-miR5012	miR5012	TCONS_00007075	M6	4.5	20.735	1	21	748	768	UUUUACUGCUACUUGUGUUCC	ACAAUAGAAGUAGUGGUCAGA
1783	ath-miR5012	miR5012	TCONS_00004669	M6	4.5	16.81	1	21	1209	1229	UUUUACUGCUACUUGUGUUCC	CAAAUUCAAGUAAGAGUGGAA
1784	ath-miR5632-5p	miR5632	TCONS_00036371	M6	4.5	16.445	1	21	2143	2163	UUGAUUCUCUUAUCCAACUGU	AUGGCUGGAAGAGAGAAUAAA
1785	ath-miR5632-5p	miR5632	TCONS_00059882	M6	4.5	22.786	1	21	193	213	UUGAUUCUCUUAUCCAACUGU	GAAGUCGGUCAGAAGAAUCAA
1786	ath-miR8182	miR8182	TCONS_00036371	M6	4.5	14.198	1	22	1214	1236	UUGUGUUGC-GUUUCUGUUGAUU	UGACAGCACAAACUGAAACACAA
1787	ath-miR2112-3p	miR2112	TCONS_00001436	M6	5	12.739	1	21	1729	1749	CUUUAUAUCCGCAUUUGCGCA	UUUGUGAGAGUGCAUGUAAAG
1788	ath-miR2112-3p	miR2112	TCONS_00056671	M6	5	12.898	1	21	447	467	CUUUAUAUCCGCAUUUGCGCA	GUCGCUUAUUUGGAUGUAAAC
1789	ath-miR5632-3p	miR5632	TCONS_00000914	M6	5	17.858	1	21	1487	1507	UUGGAUUUAUAGUUGGAUAAG	CACAUCUAAAUGCAAAUCCGG
1790	ath-miR5652	miR5652	TCONS_00004669	M6	5	6.353	1	21	11	31	UUGAAUGUGAAUGAAUCGGGC	UAGUCAUUCAUUAACAUUCAU
1791	ath-miR5652	miR5652	TCONS_00025569	M6	5	7.003	1	21	1296	1315	UUGAAUGUGAAUGAAUCGGGC	ACCUAAGUCAUU-GCAUUCAA
1792	ath-miR5662	miR5662	TCONS_00052559	M6	5	10.018	1	20	214	233	AGAGGUGACCAUUGGAGAUG	CAUCUUCGAUGUCAACUUCU
1793	ath-miR8172	miR8172	TCONS_00001436	M6	5	15.866	1	21	1433	1453	AUGGAUCAUCUAGAUGGAGAU	UCCUCCAUCAUGAUCAUCAAU
1794	ath-miR8182	miR8182	TCONS_00004669	M6	5	9.586	1	22	727	748	UUGUGUUGCGUUUCUGUUGAUU	UUCUAAAAUAAAUGAAAUAUAA
1795	ath-miR8182	miR8182	TCONS_00004390	M6	5	11.898	1	22	422	443	UUGUGUUGCGUUUCUGUUGAUU	AUCCAAUAAAGAUUAGACACAA
1796	ath-miR842	miR842	TCONS_00047762	M6	5	19.759	1	21	37	57	UCAUGGUCAGAUCCGUCAUCC	AUCUGACGGCUCCGGCGAUGA
1797	ath-miR852	miR852	TCONS_00030975	M6	5	21.955	1	21	3496	3516	AAGAUAAGCGCCUUAGUUCUG	GACGACUAGGGAGCUUCUUUU
1798	ath-miR3932a	miR3932	TCONS_00036367	M5	4	13.756	1	21	308	327	AACUUUGUGAUGACAACGAAG	CAUCUUUGACAUC-CAAAGUU
1799	ath-miR3932b-3p	miR3932	TCONS_00036367	M5	4	13.756	1	21	308	327	AACUUUGUGAUGACAACGAAG	CAUCUUUGACAUC-CAAAGUU
1800	ath-miR8182	miR8182	TCONS_00018793	M5	4.5	16.347	1	22	700	721	UUGUGUUGCGUUUCUGUUGAUU	UUUGAACAGCAAUGUAACACGC
1801	ath-miR8182	miR8182	TCONS_00045706	M5	4.5	13.96	1	22	536	557	UUGUGUUGCGUUUCUGUUGAUU	AUACAAUAGAUCAGUAACACAG
1802	ath-miR8182	miR8182	TCONS_00027340	M5	4.5	12.319	1	22	509	530	UUGUGUUGCGUUUCUGUUGAUU	AUACAACAGAACAAGAACACGA
1803	ath-miR2112-3p	miR2112	TCONS_00055090	M5	5	16.477	1	21	301	320	CUUUAUAUCCGCAUUUGCGCA	AGUGUAAAUGCGG-UGUCAAG
1804	ath-miR5012	miR5012	TCONS_00045013	M5	5	13.753	1	21	71	91	UUUUACUGCUACUUGUGUUCC	GAUACAAGAGAAGCAGUGAAC
1805	ath-miR5022	miR5022	TCONS_00033722	M5	5	13.612	1	21	2143	2163	GUCAUGGGGUAUGAUCGAAUG	UAUUUGAGUAUAACCCUUGGC
1806	ath-miR5022	miR5022	TCONS_00033722	M5	5	12.593	1	21	4782	4803	GUCAUGGGGUAU-GAUCGAAUG	UCUUCAAUUUAUAUGCCAUGAC
1807	ath-miR5022	miR5022	TCONS_00045093	M5	5	14.64	1	21	359	379	GUCAUGGGGUAUGAUCGAAUG	GGUUCGAUUGCAUCCAAUGAG
1808	ath-miR5022	miR5022	TCONS_00056974	M5	5	13.618	1	21	239	259	GUCAUGGGGUAUGAUCGAAUG	ACUGUGAUAGCAUCCCAUGAU
1809	ath-miR5662	miR5662	TCONS_00057092	M5	5	17.656	1	20	1619	1638	AGAGGUGACCAUUGGAGAUG	AAUGGCGAAUGGUCAUCACU
1810	ath-miR8182	miR8182	TCONS_00045513	M5	5	13.645	1	22	130	151	UUGUGUUGCGUUUCUGUUGAUU	UAGCAACAGCAACAUGUCAUAA
1811	ath-miR8182	miR8182	TCONS_00045512	M5	5	13.645	1	22	144	165	UUGUGUUGCGUUUCUGUUGAUU	UAGCAACAGCAACAUGUCAUAA
1812	ath-miR3932a	miR3932	TCONS_00036372	M4	4	13.756	1	21	310	329	AACUUUGUGAUGACAACGAAG	CAUCUUUGACAUC-CAAAGUU
1813	ath-miR3932b-3p	miR3932	TCONS_00036372	M4	4	13.756	1	21	310	329	AACUUUGUGAUGACAACGAAG	CAUCUUUGACAUC-CAAAGUU
1814	ath-miR5632-5p	miR5632	TCONS_00036372	M4	4.5	16.445	1	21	2208	2228	UUGAUUCUCUUAUCCAACUGU	AUGGCUGGAAGAGAGAAUAAA
1815	ath-miR8182	miR8182	TCONS_00036372	M4	4.5	14.198	1	22	1279	1301	UUGUGUUGC-GUUUCUGUUGAUU	UGACAGCACAAACUGAAACACAA
1816	ath-miR842	miR842	TCONS_00003646	M4	4.5	21.946	1	21	1318	1338	UCAUGGUCAGAUCCGUCAUCC	AUAUGAUGAAUAUGAAUAUGA
1817	ath-miR5642a	miR5642	TCONS_00058023	M4	5	18.642	1	20	241	260	UCUCGCGCUUGUACGGCUUU	AGAACCUUACACUCGUGAGA
1818	ath-miR5642b	miR5642	TCONS_00058023	M4	5	18.642	1	20	241	260	UCUCGCGCUUGUACGGCUUU	AGAACCUUACACUCGUGAGA
1819	ath-miR8172	miR8172	TCONS_00003646	M4	5	23.239	1	21	1657	1677	AUGGAUCAUCUAGAUGGAGAU	AUCUUCAACCAGAUGCUCUGU
1820	ath-miR8182	miR8182	TCONS_00003646	M4	5	11.261	1	22	964	985	UUGUGUUGCGUUUCUGUUGAUU	GAUAAAGAGAAGCCCAGCAUAG
1821	ath-miR3932a	miR3932	TCONS_00036368	M3	4	13.336	1	21	308	327	AACUUUGUGAUGACAACGAAG	CAUCUUUGACAUC-CAAAGUU
1822	ath-miR3932b-3p	miR3932	TCONS_00036368	M3	4	13.336	1	21	308	327	AACUUUGUGAUGACAACGAAG	CAUCUUUGACAUC-CAAAGUU
1823	ath-miR2112-3p	miR2112	TCONS_00029175	M3	5	24.544	1	21	5	25	CUUUAUAUCCGCAUUUGCGCA	GGUGGGGAUGGGGAUGUGGAG
1824	ath-miR3932b-5p	miR3932	TCONS_00044330	M3	5	24.87	1	21	1519	1539	UUUGACGUGCUCGAUCUGCUC	CUGAACAUCUAGAAUGUCAAG
1825	ath-miR5012	miR5012	TCONS_00044330	M3	5	14.468	1	21	4391	4411	UUUUACUGCUACUUGUGUUCC	AGAUCAAGUGUAGAAGUAGAA
1826	ath-miR5022	miR5022	TCONS_00044330	M3	5	14.756	1	21	4281	4301	GUCAUGGGGUAUGAUCGAAUG	AUUUGGGUAAGAUCUCAUGAU
1827	ath-miR5632-3p	miR5632	TCONS_00044330	M3	5	13.742	1	21	3137	3157	UUGGAUUUAUAGUUGGAUAAG	AAUAUUCAUGUGUUGAUCUAA
1828	ath-miR5632-5p	miR5632	TCONS_00044330	M3	5	13.996	1	21	5058	5078	UUGAUUCUCUUAUCCAACUGU	GAAUUUGAAUAAGAGACUCCA
1829	ath-miR8172	miR8172	TCONS_00044330	M3	5	12.678	1	21	2689	2709	AUGGAUCAUCUAGAUGGAGAU	UAUUCCAUUUAGGUGACCUUU
1830	ath-miR8182	miR8182	TCONS_00044330	M3	5	16.601	1	22	1472	1492	UUGUGUUGCGUUUCUGUUGAUU	CCCCAAC-GUGCCGCAACGCAA
1831	ath-miR8182	miR8182	TCONS_00036795	M3	5	18.996	1	22	20	41	UUGUGUUGCGUUUCUGUUGAUU	UCGCAGCAGAAGCGAGAAGCAG
1832	ath-miR3932a	miR3932	TCONS_00036370	M2	4	14.291	1	21	243	262	AACUUUGUGAUGACAACGAAG	CAUCUUUGACAUC-CAAAGUU
1833	ath-miR3932b-3p	miR3932	TCONS_00036370	M2	4	14.291	1	21	243	262	AACUUUGUGAUGACAACGAAG	CAUCUUUGACAUC-CAAAGUU
1834	ath-miR5012	miR5012	TCONS_00059333	M2	4	14.212	1	21	2946	2966	UUUUACUGCUACUUGUGUUCC	CUGAAAUAAGUGGCAGAAAAA
1835	ath-miR5632-3p	miR5632	TCONS_00045715	M2	4	16.938	1	21	2222	2242	UUGGAUUUAUAGUUGGAUAAG	GAAAUCCAAUUAUGAUUUCAA
1836	ath-miR5662	miR5662	TCONS_00055059	M2	4	8.261	1	20	261	280	AGAGGUGACCAUUGGAGAUG	AAUCUCCAAUAUUUACUUCA
1837	ath-miR2112-5p	miR2112	TCONS_00045715	M2	4.5	17.311	1	21	2305	2325	CGCAAAUGCGGAUAUCAAUGU	GAAAUUAUGUCAGAAUUUGCG
1838	ath-miR5632-5p	miR5632	TCONS_00036370	M2	4.5	16.445	1	21	2141	2161	UUGAUUCUCUUAUCCAACUGU	AUGGCUGGAAGAGAGAAUAAA
1839	ath-miR5642a	miR5642	TCONS_00059333	M2	4.5	14.85	1	20	3212	3231	UCUCGCGCUUGUACGGCUUU	GAAGCUUUAGAAGUGCCAGA
1840	ath-miR5642b	miR5642	TCONS_00059333	M2	4.5	14.85	1	20	3212	3231	UCUCGCGCUUGUACGGCUUU	GAAGCUUUAGAAGUGCCAGA
1841	ath-miR5652	miR5652	TCONS_00001965	M2	4.5	10.248	1	21	631	651	UUGAAUGUGAAUGAAUCGGGC	GCCCGGCCAAUUCACAUUCAU
1842	ath-miR8182	miR8182	TCONS_00036370	M2	4.5	14.198	1	22	1212	1234	UUGUGUUGC-GUUUCUGUUGAUU	UGACAGCACAAACUGAAACACAA
1843	ath-miR5012	miR5012	TCONS_00044328	M2	5	14.468	1	21	3737	3757	UUUUACUGCUACUUGUGUUCC	AGAUCAAGUGUAGAAGUAGAA
1844	ath-miR5022	miR5022	TCONS_00058018	M2	5	15.267	1	21	942	962	GUCAUGGGGUAUGAUCGAAUG	CAUUCUAUCUUAUUUCAUGCC
1845	ath-miR5022	miR5022	TCONS_00044328	M2	5	14.756	1	21	3627	3647	GUCAUGGGGUAUGAUCGAAUG	AUUUGGGUAAGAUCUCAUGAU
1846	ath-miR5632-3p	miR5632	TCONS_00044328	M2	5	13.742	1	21	2483	2503	UUGGAUUUAUAGUUGGAUAAG	AAUAUUCAUGUGUUGAUCUAA
1847	ath-miR5632-5p	miR5632	TCONS_00044328	M2	5	13.996	1	21	4404	4424	UUGAUUCUCUUAUCCAACUGU	GAAUUUGAAUAAGAGACUCCA
1848	ath-miR5662	miR5662	TCONS_00008211	M2	5	9.701	1	20	229	248	AGAGGUGACCAUUGGAGAUG	AUUUUACAAUGGUCACCACA
1849	ath-miR8172	miR8172	TCONS_00044328	M2	5	12.678	1	21	2035	2055	AUGGAUCAUCUAGAUGGAGAU	UAUUCCAUUUAGGUGACCUUU
1850	ath-miR8172	miR8172	TCONS_00044689	M2	5	21.236	1	21	223	243	AUGGAUCAUCUAGAUGGAGAU	GCUUUCAGGGAGAUGGUUCAU
1851	ath-miR852	miR852	TCONS_00045715	M2	5	23.814	1	21	686	706	AAGAUAAGCGCCUUAGUUCUG	CCGAGAUGAGUUGAUUAUUUU
1852	ath-miR5012	miR5012	TCONS_00001581	M1	4	17.406	1	21	266	286	UUUUACUGCUACUUGUGUUCC	AAAAUAAAAGAGGAAGUAAAA
1853	ath-miR852	miR852	TCONS_00001581	M1	4	16.412	1	21	61	81	AAGAUAAGCGCCUUAGUUCUG	AAGAAGUAAAAUGCUUAUUUU
1854	ath-miR5022	miR5022	TCONS_00043820	M1	4.5	12.754	1	21	697	717	GUCAUGGGGUAUGAUCGAAUG	ACUUUGAUUCUAUUCCGUGAG
1855	ath-miR5632-3p	miR5632	TCONS_00002135	M1	4.5	13.636	1	21	58	78	UUGGAUUUAUAGUUGGAUAAG	GCUCUCUAGCUAUAAACCUAG
1856	ath-miR5662	miR5662	TCONS_00001987	M1	4.5	22.999	1	20	36	55	AGAGGUGACCAUUGGAGAUG	UGUCCCAGAUGGUCACCUAU
1857	ath-miR8182	miR8182	TCONS_00028199	M1	4.5	19.483	1	22	1092	1113	UUGUGUUGCGUUUCUGUUGAUU	AGUUGAUAGGAUUGUAGCACAA
1858	ath-miR2112-3p	miR2112	TCONS_00001438	M1	5	12.739	1	21	829	849	CUUUAUAUCCGCAUUUGCGCA	UUUGUGAGAGUGCAUGUAAAG
1859	ath-miR2112-5p	miR2112	TCONS_00039225	M1	5	21.004	1	21	37	57	CGCAAAUGCGGAUAUCAAUGU	GUCUUGAUCUCGUCAUUUGCU
1860	ath-miR3932a	miR3932	TCONS_00046899	M1	5	8.58	1	21	427	447	AACUUUGUGAUGACAACGAAG	AACAGUUCUCAUGCCAAAGUU
1861	ath-miR3932b-3p	miR3932	TCONS_00046899	M1	5	8.58	1	21	427	447	AACUUUGUGAUGACAACGAAG	AACAGUUCUCAUGCCAAAGUU
1862	ath-miR5632-3p	miR5632	TCONS_00016443	M1	5	17.915	1	21	230	250	UUGGAUUUAUAGUUGGAUAAG	UUAAUCCAGCAGGAAAUUUAA
1863	ath-miR5632-3p	miR5632	TCONS_00043820	M1	5	10.019	1	21	523	543	UUGGAUUUAUAGUUGGAUAAG	CAUAAUCAAUUCCAAGUUCAA
1864	ath-miR5652	miR5652	TCONS_00027698	M1	5	7.466	1	21	1128	1148	UUGAAUGUGAAUGAAUCGGGC	AUUCGAUUUCAUUACCUUCAA
1865	ath-miR8172	miR8172	TCONS_00001438	M1	5	15.866	1	21	533	553	AUGGAUCAUCUAGAUGGAGAU	UCCUCCAUCAUGAUCAUCAAU
1866	ath-miR5021	miR5021	TCONS_00001436	M6	3	6.342	1	20	1056	1075	UGAGAAGAAGAAGAAGAAAA	UUUUCUUCUUCUCUUUCUUU
1867	ath-miR5661	miR5661	TCONS_00004390	M6	4	12.745	1	21	144	163	AGAGGUACAUCAUGUAGUCUG	CCGAUU-UAUCAUGUACCUCU
1868	ath-miR4221	miR4221	TCONS_00017303	M6	4.5	17.772	1	22	1126	1147	UUUUCCUCUGUUGAAUUCUUGC	CUUGGGAUGUAUUAGAGGAAGA
1869	ath-miR5021	miR5021	TCONS_00020788	M6	4.5	5.579	1	20	397	416	UGAGAAGAAGAAGAAGAAAA	UUUUUUUCUUGUUCCUUUCU
1870	ath-miR5021	miR5021	TCONS_00045724	M6	4.5	8.617	1	20	353	373	UGAG-AAGAAGAAGAAGAAAA	CUUUCUUCAUCUUCUUGCUCG
1871	ath-miR5021	miR5021	TCONS_00045724	M6	4.5	12.452	1	20	387	406	UGAGAAGAAGAAGAAGAAAA	AUUUCCAUUGCUUCUUUUCG
1872	ath-miR5021	miR5021	TCONS_00004669	M6	4.5	7.732	1	20	2359	2378	UGAGAAGAAGAAGAAGAAAA	AUUUUUUCUAUUUCUUCACU
1873	ath-miR5631	miR5631	TCONS_00038251	M6	4.5	16.919	1	21	688	708	UGGCAGGAAAGACAUAAUUUU	GAAAUUAUUUAUUUUCUUUCA
1874	ath-miR5641	miR5641	TCONS_00025477	M6	4.5	9.277	1	21	835	855	UGGAAGAAGAUGAUAGAAUUA	CCCAUUUGUCAUCUUCUUUCC
1875	ath-miR5641	miR5641	TCONS_00038251	M6	4.5	16.919	1	21	689	708	UGGAAGAAGAUGAUAGAAUUA	AAAUUAU-UUAUUUUCUUUCA
1876	ath-miR5641	miR5641	TCONS_00025569	M6	4.5	8.91	1	21	94	113	UGGAAGAAGAUGAUAGAAUUA	CUCUUCU-UCAUCCUCUUCUA
1877	ath-miR8121	miR8121	TCONS_00036371	M6	4.5	12.395	1	24	1543	1566	AAAGUAUAAUGGUUUAGUGGUUUG	GCAUGAACUAGAACACCAUACUUU
1878	ath-miR8181	miR8181	TCONS_00036371	M6	4.5	13.095	1	20	26	45	UGGGGGUGGGGGGGUGACAG	UUGCCAUCUCCUCGCUCCCU
1879	ath-miR2111a-3p	miR2111	TCONS_00004390	M6	5	16.627	1	21	1140	1160	GUCCUCGGGAUGCGGAUUACC	UAAAAUCCAUAUUUUGAGGAA
1880	ath-miR2111a-3p	miR2111	TCONS_00052975	M6	5	22.904	1	21	419	439	GUCCUCGGGAUGCGGAUUACC	GAUACUCCGAGUCUCGGAGAC
1881	ath-miR401	miR401	TCONS_00025569	M6	5	13.799	1	21	1359	1379	CGAAACUGGUGUCGACCGACA	AAUCAAUUGACAUUAGUUUUA
1882	ath-miR4221	miR4221	TCONS_00030975	M6	5	17.004	1	22	4190	4211	UUUUCCUCUGUUGAAUUCUUGC	CAUUGCAUUUAUCAAAGGAAGA
1883	ath-miR4221	miR4221	TCONS_00056671	M6	5	4.398	1	22	1230	1251	UUUUCCUCUGUUGAAUUCUUGC	AAUGGGAAUUAAAAGAGGAUAA
1884	ath-miR4221	miR4221	TCONS_00001436	M6	5	15.946	1	22	1606	1627	UUUUCCUCUGUUGAAUUCUUGC	CGCAGAAUUUAUAAUAGGAGAU
1885	ath-miR4221	miR4221	TCONS_00004390	M6	5	24.661	1	22	1319	1340	UUUUCCUCUGUUGAAUUCUUGC	CCCAGAUUUGAACUGGGGAUAA
1886	ath-miR5021	miR5021	TCONS_00001436	M6	5	3.993	1	20	936	955	UGAGAAGAAGAAGAAGAAAA	CUUUCUUCUUCCUGCUCUCU
1887	ath-miR5021	miR5021	TCONS_00025569	M6	5	10.516	1	20	92	111	UGAGAAGAAGAAGAAGAAAA	UUCUCUUCUUCAUCCUCUUC
1888	ath-miR5021	miR5021	TCONS_00030975	M6	5	15.031	1	20	889	908	UGAGAAGAAGAAGAAGAAAA	GCUUCCUUUUUUUCAUCUCG
1889	ath-miR5021	miR5021	TCONS_00030975	M6	5	6.661	1	20	2825	2844	UGAGAAGAAGAAGAAGAAAA	CUUUCCUCUGCUUUUUUGCG
1890	ath-miR5641	miR5641	TCONS_00025477	M6	5	18.416	1	21	766	786	UGGAAGAAGAUGAUAGAAUUA	GGAUGAUCUCCUUUUCUUUCA
1891	ath-miR5641	miR5641	TCONS_00052559	M6	5	8.093	1	21	576	596	UGGAAGAAGAUGAUAGAAUUA	UGUGUCAAUCAUAUUCUUCCU
1892	ath-miR5641	miR5641	TCONS_00020788	M6	5	4.833	1	21	406	426	UGGAAGAAGAUGAUAGAAUUA	UGUUCCUUUCUUCUUCUUCCU
1893	ath-miR5641	miR5641	TCONS_00017303	M6	5	11.596	1	21	1098	1118	UGGAAGAAGAUGAUAGAAUUA	UUAUUCAAUGAUUUUUUUUUU
1894	ath-miR8121	miR8121	TCONS_00004669	M6	5	11.138	1	24	93	116	AAAGUAUAAUGGUUUAGUGGUUUG	UAUAUUAGUUAACUAUUAUAUAUU
1895	ath-miR8121	miR8121	TCONS_00004669	M6	5	12.049	1	24	2103	2126	AAAGUAUAAUGGUUUAGUGGUUUG	AUUUUAAUUAUAUCAUUAUAUAUU
1896	ath-miR8181	miR8181	TCONS_00001436	M6	5	24.942	1	20	25	44	UGGGGGUGGGGGGGUGACAG	CUCUCUCCCCCUCUCCCCCU
1897	ath-miR8181	miR8181	TCONS_00040625	M6	5	19.793	1	20	86	106	UGGGGGUGGGGG-GGUGACAG	GAGUCGCCGCCUCCAUCUCCA
1898	ath-miR8181	miR8181	TCONS_00038251	M6	5	12.54	1	20	403	422	UGGGGGUGGGGGGGUGACAG	AUAUCACCCACCUUCUCUCA
1899	ath-miR5021	miR5021	TCONS_00057092	M5	2.5	9.148	1	20	350	369	UGAGAAGAAGAAGAAGAAAA	UCUUCUUCUUCUUCUUCUUC
1900	ath-miR5021	miR5021	TCONS_00033722	M5	3.5	13.572	1	20	1202	1221	UGAGAAGAAGAAGAAGAAAA	CAUUCUGUUUCUUCUUCUCC
1901	ath-miR5021	miR5021	TCONS_00011522	M5	4	13.164	1	20	16	35	UGAGAAGAAGAAGAAGAAAA	GUUUCUUUCUCUCCUUUUCU
1902	ath-miR5021	miR5021	TCONS_00045706	M5	4	13.655	1	20	3448	3467	UGAGAAGAAGAAGAAGAAAA	AUUUCAUCUGAUUUUUCUUA
1903	ath-miR2111a-3p	miR2111	TCONS_00045706	M5	4.5	9.314	1	21	1080	1100	GUCCUCGGGAUGCGGAUUACC	AUUCAUCCGGCCCCUGAGGAC
1904	ath-miR2111a-5p	miR2111	TCONS_00040239	M5	4.5	16.953	1	21	177	197	UAAUCUGCAUCCUGAGGUUUA	CUGAUUUCAUGAUGCUGAUUG
1905	ath-miR2111b-5p	miR2111	TCONS_00040239	M5	4.5	16.953	1	21	177	197	UAAUCUGCAUCCUGAGGUUUA	CUGAUUUCAUGAUGCUGAUUG
1906	ath-miR5641	miR5641	TCONS_00044954	M5	4.5	17.403	1	21	440	460	UGGAAGAAGAUGAUAGAAUUA	AUAUUCCAUCGUCUUCCUCAA
1907	ath-miR5641	miR5641	TCONS_00033722	M5	4.5	14.356	1	21	1201	1220	UGGAAGAAGAUGAUAGAAUUA	ACAUUCUGUU-UCUUCUUCUC
1908	ath-miR8181	miR8181	TCONS_00045093	M5	4.5	21.393	1	20	671	690	UGGGGGUGGGGGGGUGACAG	CUAUCCCCCCCUUCCCCCCA
1909	ath-miR8181	miR8181	TCONS_00036367	M5	4.5	13.038	1	20	24	43	UGGGGGUGGGGGGGUGACAG	UUGCCAUCUCCUCGCUCCCU
1910	ath-miR4221	miR4221	TCONS_00027340	M5	5	13.164	1	22	503	524	UUUUCCUCUGUUGAAUUCUUGC	ACAAGGAUACAACAGAACAAGA
1911	ath-miR4221	miR4221	TCONS_00057092	M5	5	17.851	1	22	1535	1556	UUUUCCUCUGUUGAAUUCUUGC	UCAUGGUUAUGACAGAGGAAGA
1912	ath-miR4221	miR4221	TCONS_00061244	M5	5	10.985	1	22	139	160	UUUUCCUCUGUUGAAUUCUUGC	AGAAGAAGAAGCCAGAGGAGAA
1913	ath-miR5631	miR5631	TCONS_00033722	M5	5	19.356	1	21	3998	4018	UGGCAGGAAAGACAUAAUUUU	UCAGUUGUGGCUUUUUUCCUA
1914	ath-miR5631	miR5631	TCONS_00010652	M5	5	20.736	1	21	388	408	UGGCAGGAAAGACAUAAUUUU	GGGACGAGGUUUUUUUUGCCA
1915	ath-miR5641	miR5641	TCONS_00057092	M5	5	8.812	1	21	358	377	UGGAAGAAGAUGAUAGAAUUA	UUCUUCU-UCUUCUUCUUCUG
1916	ath-miR5661	miR5661	TCONS_00045706	M5	5	10.066	1	21	3109	3129	AGAGGUACAUCAUGUAGUCUG	GAGAUUAGAUGAUUUGAUUCU
1917	ath-miR771	miR771	TCONS_00033722	M5	5	13.909	1	22	2667	2688	UGAGCCUCUGUGGUAGCCCUCA	CAUGGGCUUAGAUACAGGUUCA
1918	ath-miR8181	miR8181	TCONS_00056974	M5	5	18.374	1	20	303	322	UGGGGGUGGGGGGGUGACAG	CAAUCACCUCUCUACUCCCC
1919	ath-miR8121	miR8121	TCONS_00019974	M4	4	12.902	1	24	27	49	AAAGUAUAAUGGUUUAGUGGUUUG	UCACGCAAUAAGCU-UUAUACUUU
1920	ath-miR5021	miR5021	TCONS_00003646	M4	4.5	12.472	1	20	42	61	UGAGAAGAAGAAGAAGAAAA	UUUUCUCUUCCUUCCUCUUA
1921	ath-miR8121	miR8121	TCONS_00036372	M4	4.5	12.395	1	24	1608	1631	AAAGUAUAAUGGUUUAGUGGUUUG	GCAUGAACUAGAACACCAUACUUU
1922	ath-miR8181	miR8181	TCONS_00036372	M4	4.5	13.095	1	20	26	45	UGGGGGUGGGGGGGUGACAG	UUGCCAUCUCCUCGCUCCCU
1923	ath-miR5021	miR5021	TCONS_00003646	M4	5	13.619	1	20	1746	1765	UGAGAAGAAGAAGAAGAAAA	UCUUCUUCAUAUUUUCCUCA
1924	ath-miR5641	miR5641	TCONS_00003646	M4	5	10.546	1	21	1735	1755	UGGAAGAAGAUGAUAGAAUUA	CUCCUCUGUCAUCUUCUUCAU
1925	ath-miR5661	miR5661	TCONS_00030909	M4	5	22.63	1	21	273	293	AGAGGUACAUCAUGUAGUCUG	CCGAAUAUGAGAUGUAUCGCU
1926	ath-miR5651	miR5651	TCONS_00044330	M3	3.5	10.62	1	21	5801	5821	UUGUGCGGUUCAAAUAGUAAC	UGUACUAUUUCAAUUGCUCAA
1927	ath-miR5021	miR5021	TCONS_00029196	M3	4	12.791	1	20	389	408	UGAGAAGAAGAAGAAGAAAA	AUUUCUUCGUAGUUUUCUUA
1928	ath-miR5631	miR5631	TCONS_00044330	M3	4	23.547	1	21	5500	5520	UGGCAGGAAAGACAUAAUUUU	AUCAUUAUAUAUUUUCUGCUA
1929	ath-miR8171	miR8171	TCONS_00044330	M3	4.5	13.946	1	21	1620	1640	AUAGGUGGGCCAGUGGUAGGA	CUCAGUCUCUGCCCCGCCUAU
1930	ath-miR8181	miR8181	TCONS_00036368	M3	4.5	13.038	1	20	24	43	UGGGGGUGGGGGGGUGACAG	UUGCCAUCUCCUCGCUCCCU
1931	ath-miR5021	miR5021	TCONS_00044330	M3	5	9.148	1	20	1935	1955	UGAGAAGAAGAAGAA-GAAAA	UUUUCGUUUUUUUUCUUUUAA
1932	ath-miR5651	miR5651	TCONS_00044330	M3	5	11.863	1	21	3231	3251	UUGUGCGGUUCAAAUAGUAAC	CUCAUUAUUUAAGCCACAUAA
1933	ath-miR5661	miR5661	TCONS_00044330	M3	5	10.956	1	21	2292	2312	AGAGGUACAUCAUGUAGUCUG	CAGAAGAUAAGAUCUACCUUU
1934	ath-miR8171	miR8171	TCONS_00040458	M3	5	14.498	1	21	1789	1808	AUAGGUGGGCCAGUGGUAGGA	GGCUAU-ACUGGCCCACCUUC
1935	ath-miR8181	miR8181	TCONS_00044330	M3	5	13.58	1	20	108	127	UGGGGGUGGGGGGGUGACAG	UUGUCAUUCUUUUUCCCUCA
1936	ath-miR8181	miR8181	TCONS_00040458	M3	5	7.669	1	20	1089	1108	UGGGGGUGGGGGGGUGACAG	CUUGCAAUUCCUCACCCUCA
1937	ath-miR5641	miR5641	TCONS_00035543	M2	3.5	13.037	1	21	28	48	UGGAAGAAGAUGAUAGAAUUA	GAAUUAAACCAUUUUCUUCCA
1938	ath-miR5651	miR5651	TCONS_00044328	M2	3.5	10.62	1	21	5147	5167	UUGUGCGGUUCAAAUAGUAAC	UGUACUAUUUCAAUUGCUCAA
1939	ath-miR5021	miR5021	TCONS_00025098	M2	4	9.694	1	20	171	190	UGAGAAGAAGAAGAAGAAAA	UCGCCUUCUUCUUCUUCUUG
1940	ath-miR5021	miR5021	TCONS_00009766	M2	4	14.756	1	20	108	126	UGAGAAGAAGAAGAAGAAAA	GUCUCUUCU-CUUCUUCUCU
1941	ath-miR5021	miR5021	TCONS_00044328	M2	4	12.252	1	20	1025	1044	UGAGAAGAAGAAGAAGAAAA	GUUAAUAUUUCUUCUUUUCA
1942	ath-miR5631	miR5631	TCONS_00044328	M2	4	23.547	1	21	4846	4866	UGGCAGGAAAGACAUAAUUUU	AUCAUUAUAUAUUUUCUGCUA
1943	ath-miR5641	miR5641	TCONS_00034090	M2	4	9.61	1	21	280	300	UGGAAGAAGAUGAUAGAAUUA	AUAUUUAUUCAUGUUUUUCCA
1944	ath-miR2111a-5p	miR2111	TCONS_00051848	M2	4.5	19.268	1	21	181	201	UAAUCUGCAUCCUGAGGUUUA	AAAACCCUUGUAUCCAGAUUA
1945	ath-miR2111b-5p	miR2111	TCONS_00051848	M2	4.5	19.268	1	21	181	201	UAAUCUGCAUCCUGAGGUUUA	AAAACCCUUGUAUCCAGAUUA
1946	ath-miR4221	miR4221	TCONS_00059240	M2	4.5	9.863	1	22	438	459	UUUUCCUCUGUUGAAUUCUUGC	CAAAGGAGUCAAUAGAUGGAAG
1947	ath-miR4221	miR4221	TCONS_00001965	M2	4.5	19.566	1	22	560	581	UUUUCCUCUGUUGAAUUCUUGC	GGCAGCAUUCAACAGGGUCAAA
1948	ath-miR8121	miR8121	TCONS_00036370	M2	4.5	12.395	1	24	1541	1564	AAAGUAUAAUGGUUUAGUGGUUUG	GCAUGAACUAGAACACCAUACUUU
1949	ath-miR8171	miR8171	TCONS_00018576	M2	4.5	6.889	1	21	155	175	AUAGGUGGGCCAGUGGUAGGA	UCCUACUACUUUCCCAUCAAU
1950	ath-miR8181	miR8181	TCONS_00036370	M2	4.5	13.095	1	20	26	45	UGGGGGUGGGGGGGUGACAG	UUGCCAUCUCCUCGCUCCCU
1951	ath-miR10515	miR1051	TCONS_00020143	M2	5	20.983	1	21	78	98	ACCCCGAUGGUUAUCCUCACC	UGUGAGAAUAGGGAUUGGGGC
1952	ath-miR2111a-3p	miR2111	TCONS_00038060	M2	5	24.067	1	21	428	448	GUCCUCGGGAUGCGGAUUACC	CUUCAUCAGCAUCUCCAGGAG
1953	ath-miR2111a-5p	miR2111	TCONS_00059333	M2	5	20.363	1	21	2128	2149	UAAUCUGCAUCCU-GAGGUUUA	UAGACCUCGAGGAUGUAAGUUA
1954	ath-miR2111a-5p	miR2111	TCONS_00051848	M2	5	11.836	1	21	550	569	UAAUCUGCAUCCUGAGGUUUA	ACAAUUUCAAUAU-CAGAUUA
1955	ath-miR2111b-5p	miR2111	TCONS_00059333	M2	5	20.363	1	21	2128	2149	UAAUCUGCAUCCU-GAGGUUUA	UAGACCUCGAGGAUGUAAGUUA
1956	ath-miR2111b-5p	miR2111	TCONS_00051848	M2	5	11.836	1	21	550	569	UAAUCUGCAUCCUGAGGUUUA	ACAAUUUCAAUAU-CAGAUUA
1957	ath-miR4221	miR4221	TCONS_00028198	M2	5	16.274	1	22	262	283	UUUUCCUCUGUUGAAUUCUUGC	AGGGGGAUUGGAUGGGGGAGGA
1958	ath-miR4221	miR4221	TCONS_00051848	M2	5	20.252	1	22	134	155	UUUUCCUCUGUUGAAUUCUUGC	UAAGGGUUUCAUGAGAGGGAGA
1959	ath-miR5021	miR5021	TCONS_00004052	M2	5	4.765	1	20	32	51	UGAGAAGAAGAAGAAGAAAA	CUCUCUCUCUGUUCUUCUCG
1960	ath-miR5021	miR5021	TCONS_00022659	M2	5	20.688	1	20	210	229	UGAGAAGAAGAAGAAGAAAA	UUUUUUUUUUAAUUUUUUUG
1961	ath-miR5021	miR5021	TCONS_00044689	M2	5	10.747	1	20	1204	1223	UGAGAAGAAGAAGAAGAAAA	UUUUUGUAUUCUUGUUUUUA
1962	ath-miR5021	miR5021	TCONS_00045165	M2	5	11.306	1	20	213	232	UGAGAAGAAGAAGAAGAAAA	CUUUCAUUUUAAUUUUUUUA
1963	ath-miR5021	miR5021	TCONS_00045165	M2	5	6.725	1	20	469	488	UGAGAAGAAGAAGAAGAAAA	CUUUCAUAAAUUUCUUUUCA
1964	ath-miR5631	miR5631	TCONS_00004830	M2	5	11.606	1	21	1637	1657	UGGCAGGAAAGACAUAAUUUU	AAAAUGGUGUUAUCUCUGCUA
1965	ath-miR5631	miR5631	TCONS_00010650	M2	5	20.736	1	21	1504	1524	UGGCAGGAAAGACAUAAUUUU	GGGACGAGGUUUUUUUUGCCA
1966	ath-miR5641	miR5641	TCONS_00034090	M2	5	13.647	1	21	4	24	UGGAAGAAGAUGAUAGAAUUA	AGAUUCUGCCAGGUUUUUUUA
1967	ath-miR5641	miR5641	TCONS_00044689	M2	5	13.04	1	21	548	568	UGGAAGAAGAUGAUAGAAUUA	CAUCUUUCUGAUCUUCUUUCA
1968	ath-miR5641	miR5641	TCONS_00009766	M2	5	16.335	1	21	105	125	UGGAAGAAGAUGAUAGAAUUA	GGAGUCUCUUCUCUUCUUCUC
1969	ath-miR5641	miR5641	TCONS_00004830	M2	5	15.647	1	21	967	986	UGGAAGAAGAUGAUAGAAUUA	UUAUUC-AUUACCUUUUUCUG
1970	ath-miR5651	miR5651	TCONS_00044328	M2	5	11.863	1	21	2577	2597	UUGUGCGGUUCAAAUAGUAAC	CUCAUUAUUUAAGCCACAUAA
1971	ath-miR5651	miR5651	TCONS_00051848	M2	5	12.648	1	21	62	82	UUGUGCGGUUCAAAUAGUAAC	AUUACAAUUUGAAUCGUUUAU
1972	ath-miR5661	miR5661	TCONS_00044328	M2	5	10.956	1	21	1638	1658	AGAGGUACAUCAUGUAGUCUG	CAGAAGAUAAGAUCUACCUUU
1973	ath-miR8121	miR8121	TCONS_00004052	M2	5	10.866	1	24	404	427	AAAGUAUAAUGGUUUAGUGGUUUG	AAAAGGAUUAAAUGAAUGUAUUUU
1974	ath-miR8121	miR8121	TCONS_00059333	M2	5	17.19	1	24	3123	3146	AAAGUAUAAUGGUUUAGUGGUUUG	GCAUGUACUAAAUAAGUUUAUUUU
1975	ath-miR8181	miR8181	TCONS_00044328	M2	5	9.404	1	20	108	127	UGGGGGUGGGGGGGUGACAG	UUGUCAUUCUUUUUCCCUCA
1976	ath-miR4221	miR4221	TCONS_00002135	M1	3	10.43	1	22	412	433	UUUUCCUCUGUUGAAUUCUUGC	UGAAUAAUUCAAUACAGGAGAA
1977	ath-miR5021	miR5021	TCONS_00028199	M1	3.5	18.694	1	20	330	349	UGAGAAGAAGAAGAAGAAAA	CAUUCCUCUUCCUCUUCUCG
1978	ath-miR4221	miR4221	TCONS_00053483	M1	4	7.943	1	22	310	331	UUUUCCUCUGUUGAAUUCUUGC	GAAAGAAUUCUAAAGAAGAGAA
1979	ath-miR5021	miR5021	TCONS_00052558	M1	4	14.979	1	20	380	399	UGAGAAGAAGAAGAAGAAAA	AUCUUUUUUUUUUCUUCCCA
1980	ath-miR8121	miR8121	TCONS_00027698	M1	4	17.706	1	24	27	50	AAAGUAUAAUGGUUUAGUGGUUUG	AUCAGUGUCAUACCAUUAUAUUUU
1981	ath-miR8171	miR8171	TCONS_00043820	M1	4	13.14	1	21	1874	1894	AUAGGUGGGCCAGUGGUAGGA	UCCUAUCACUCACCCACCUUU
1982	ath-miR4221	miR4221	TCONS_00003276	M1	4.5	10.271	1	22	78	99	UUUUCCUCUGUUGAAUUCUUGC	UACAUAAUCAAACAGAAGAAAA
1983	ath-miR5021	miR5021	TCONS_00052558	M1	4.5	8.58	1	20	151	170	UGAGAAGAAGAAGAAGAAAA	GUCUCCUCUACUUCUUCACA
1984	ath-miR8171	miR8171	TCONS_00003276	M1	4.5	13.198	1	21	861	881	AUAGGUGGGCCAGUGGUAGGA	UACAGUCACUGGUCCGUUUGU
1985	ath-miR8181	miR8181	TCONS_00043820	M1	4.5	13.109	1	20	1876	1895	UGGGGGUGGGGGGGUGACAG	CUAUCACUCACCCACCUUUG
1986	ath-miR2111a-5p	miR2111	TCONS_00002135	M1	5	15.118	1	21	384	404	UAAUCUGCAUCCUGAGGUUUA	AUAACCUAACAAUAUAGAUUG
1987	ath-miR2111b-3p	miR2111	TCONS_00002135	M1	5	23.373	1	21	194	215	AUCCUCGGGAUA-CAGUUUACC	UUUGAACUGGUGACACGAGGAU
1988	ath-miR2111b-5p	miR2111	TCONS_00002135	M1	5	15.118	1	21	384	404	UAAUCUGCAUCCUGAGGUUUA	AUAACCUAACAAUAUAGAUUG
1989	ath-miR4221	miR4221	TCONS_00053483	M1	5	12.901	1	22	361	382	UUUUCCUCUGUUGAAUUCUUGC	GGGAGAAAAUGAGAGAGGAAAC
1990	ath-miR4221	miR4221	TCONS_00049251	M1	5	22.087	1	22	375	396	UUUUCCUCUGUUGAAUUCUUGC	AUAAGAGUUGAAAGGAGAAAGA
1991	ath-miR4221	miR4221	TCONS_00051183	M1	5	17.647	1	22	869	890	UUUUCCUCUGUUGAAUUCUUGC	CAAGGGGUUCAACUAAGGACAA
1992	ath-miR4221	miR4221	TCONS_00027698	M1	5	19.735	1	22	637	658	UUUUCCUCUGUUGAAUUCUUGC	UUUAGAACCCAUGAGAGGAAGG
1993	ath-miR4221	miR4221	TCONS_00001438	M1	5	15.946	1	22	706	727	UUUUCCUCUGUUGAAUUCUUGC	CGCAGAAUUUAUAAUAGGAGAU
1994	ath-miR5021	miR5021	TCONS_00029753	M1	5	12.416	1	20	420	439	UGAGAAGAAGAAGAAGAAAA	AAUUCCUCUUUAUUUUCUCC
1995	ath-miR5021	miR5021	TCONS_00029751	M1	5	12.416	1	20	285	304	UGAGAAGAAGAAGAAGAAAA	AAUUCCUCUUUAUUUUCUCC
1996	ath-miR5021	miR5021	TCONS_00027698	M1	5	20.262	1	20	102	121	UGAGAAGAAGAAGAAGAAAA	AUUUUUUCUGUCAUUUCUCG
1997	ath-miR8121	miR8121	TCONS_00003276	M1	5	11.013	1	22	1	24	AAAGUAUAAUGGUUU--AGUGGUU	AAAUACUUAAAAUUAUUAUGCUUU
1998	ath-miR8181	miR8181	TCONS_00050644	M1	5	16.018	1	20	213	232	UGGGGGUGGGGGGGUGACAG	CUCUCUCUCUCUCACCCCUC
[truncated: 114 more rows]

## Sheet: Table.S4
Table. S4 Summary of genes presented in the lncRNA-miRNA-mRNA network of Fig. 8A.
miRNA_IDs	Target_lncRNA_IDs	group	Target_gene_IDs	Gene_name	mapman_annotation	At_homolog	mapman_description	Tair10_short_description	Tair10_functional_summary	Tair10_full_annotation	lncRNA_ID	H0_lncRNA	H6_lncRNA	H12_lncRNA	H24_lncRNA	gene_ID	H0_gene	H6_gene	H12_gene	H24_gene
miR156	TCONS_00045706	M5	Spipo5G0010900	IRX3	cell wall.cellulose synthesis.cellulose synthase	AT5G17420	(loc_os09g25490.1 : 1462.0) no description available & (at5g17420 : 1407.0) Encodes a xylem-specific cellulose synthase that is phosphorylated on one or more serine residues (on either S185 or one of S180 or S181).; IRREGULAR XYLEM 3 (IRX3); FUNCTIONS IN: cellulose synthase activity; INVOLVED IN: cellulose biosynthetic process, plant-type cell wall biogenesis, secondary cell wall biogenesis, rham…	Cellulose synthase family protein	Encodes a xylem-specific cellulose synthase that is phosphorylated on one or more serine residues (on either S185 or one of S180 or S181).	IRREGULAR XYLEM 3 (IRX3); FUNCTIONS IN: cellulose synthase activity; INVOLVED IN: cellulose biosynthetic process, plant-type cell wall biogenesis, secondary cell wall biogenesis, rhamnogalacturonan I side chain metabolic process; LOCATED IN: plasma membrane, chloroplast; EXPRESSED IN: 27 plant structures; EXPRESSED DURING: 14 growth stages; CONTAINS InterPro DOMAIN/s: Cellulose synthase (InterPro…	TCONS_00045706	4.04002	3.22959	2.52105	3.01078	Spipo5G0010900	2.89724	1.8746	0.687061	2.03703
miR156	TCONS_00018793	M5	Spipo1G0029100	FRA8	cell wall.hemicellulose synthesis.glucuronoxylan	AT2G28110	(at2g28110 : 489.0) Homolog to AT5G22940, a member of glycosyltransferase family 47 that is involved in secondary cell wall biosynthesis. It exhibits high sequence similarity to tobacco (Nicotiana plumbaginifolia) pectin glucuronyltransferase. Protein has a domain that shares significant similarity with the pfam03016 domain. It is expressed specifically in developing vessels and fiber cells, and …	Exostosin family protein	Homolog to AT5G22940, a member of glycosyltransferase family 47 that is involved in secondary cell wall biosynthesis. It exhibits high sequence similarity to tobacco (Nicotiana plumbaginifolia) pectin glucuronyltransferase. Protein has a domain that shares significant similarity with the pfam03016 domain. It is expressed specifically in developing vessels and fiber cells, and FRA8 is targeted to …	FRAGILE FIBER 8 (FRA8); CONTAINS InterPro DOMAIN/s: Exostosin-like (InterPro:IPR004263); BEST Arabidopsis thaliana protein match is: FRA8 homolog (TAIR:AT5G22940.1); Has 35333 Blast hits to 34131 proteins in 2444 species: Archae - 798; Bacteria - 22429; Metazoa - 974; Fungi - 991; Plants - 531; Viruses - 0; Other Eukaryotes - 9610 (source: NCBI BLink).	TCONS_00018793	2.41143	0.941106	0.748461	0.411426	Spipo1G0029100	4.38301	2.55115	2.04054	2.69622
miR156	TCONS_00045706	M5	Spipo1G0029100	FRA8	cell wall.hemicellulose synthesis.glucuronoxylan	AT2G28110	(at2g28110 : 489.0) Homolog to AT5G22940, a member of glycosyltransferase family 47 that is involved in secondary cell wall biosynthesis. It exhibits high sequence similarity to tobacco (Nicotiana plumbaginifolia) pectin glucuronyltransferase. Protein has a domain that shares significant similarity with the pfam03016 domain. It is expressed specifically in developing vessels and fiber cells, and …	Exostosin family protein	Homolog to AT5G22940, a member of glycosyltransferase family 47 that is involved in secondary cell wall biosynthesis. It exhibits high sequence similarity to tobacco (Nicotiana plumbaginifolia) pectin glucuronyltransferase. Protein has a domain that shares significant similarity with the pfam03016 domain. It is expressed specifically in developing vessels and fiber cells, and FRA8 is targeted to …	FRAGILE FIBER 8 (FRA8); CONTAINS InterPro DOMAIN/s: Exostosin-like (InterPro:IPR004263); BEST Arabidopsis thaliana protein match is: FRA8 homolog (TAIR:AT5G22940.1); Has 35333 Blast hits to 34131 proteins in 2444 species: Archae - 798; Bacteria - 22429; Metazoa - 974; Fungi - 991; Plants - 531; Viruses - 0; Other Eukaryotes - 9610 (source: NCBI BLink).	TCONS_00045706	4.04002	3.22959	2.52105	3.01078	Spipo1G0029100	4.38301	2.55115	2.04054	2.69622
miR156	TCONS_00057092	M5	Spipo20G0035000	MYB96	RNA.regulation of transcription.MYB domain transcription factor family	AT5G62470	(at5g62470 : 283.0) Encodes a R2R3 type Myb transcription factor whose expression is strongly induced by abscisic acid. Mediates abscisic acid signaling during drought stress response.; myb domain protein 96 (MYB96); CONTAINS InterPro DOMAIN/s: SANT, DNA-binding (InterPro:IPR001005), Homeodomain-like (InterPro:IPR009057), Myb, DNA-binding (InterPro:IPR014778), HTH transcriptional regulator, Myb-t…	myb domain protein 96	Encodes a R2R3 type Myb transcription factor whose expression is strongly induced by abscisic acid. Mediates abscisic acid signaling during drought stress response.	myb domain protein 96 (MYB96); CONTAINS InterPro DOMAIN/s: SANT, DNA-binding (InterPro:IPR001005), Homeodomain-like (InterPro:IPR009057), Myb, DNA-binding (InterPro:IPR014778), HTH transcriptional regulator, Myb-type, DNA-binding (InterPro:IPR017930), Homeodomain-related (InterPro:IPR012287), Myb transcription factor (InterPro:IPR015495); BEST Arabidopsis thaliana protein match is: myb domain pro…	TCONS_00057092	4.53543	4.31397	3.04089	4.42492	Spipo20G0035000	4.01337	2.81044	1.51753	3.06815
miR156	TCONS_00033722	M5	Spipo29G0015400	WRKY33	RNA.regulation of transcription.WRKY domain transcription factor family	AT2G38470	(loc_os01g61080.1 : 284.0) no description available & (at2g38470 : 271.0) Member of the plant WRKY transcription factor family. Regulates the antagonistic relationship between defense pathways mediating responses to P. syringae and necrotrophic fungal pathogens. Located in nucleus. Involved in response to various abiotic stresses - especially salt stress.; WRKY DNA-binding protein 33 (WRKY33); CO…	WRKY DNA-binding protein 33	Member of the plant WRKY transcription factor family. Regulates the antagonistic relationship between defense pathways mediating responses to P. syringae and necrotrophic fungal pathogens. Located in nucleus. Involved in response to various abiotic stresses - especially salt stress.	WRKY DNA-binding protein 33 (WRKY33); CONTAINS InterPro DOMAIN/s: DNA-binding WRKY (InterPro:IPR003657); BEST Arabidopsis thaliana protein match is: WRKY DNA-binding protein 4 (TAIR:AT1G13960.1); Has 7573 Blast hits to 4449 proteins in 326 species: Archae - 2; Bacteria - 120; Metazoa - 293; Fungi - 170; Plants - 5689; Viruses - 9; Other Eukaryotes - 1290 (source: NCBI BLink).	TCONS_00033722	2.68257	2.28096	1.62293	2.34767	Spipo29G0015400	4.96795	4.42908	3.54028	4.14983
miR156	TCONS_00018793	M5	Spipo30G0013100	WAK5	signalling.receptor kinases.wall associated kinase	AT1G21230	(loc_os01g26780.1 : 577.0) no description available & (at1g21230 : 504.0) encodes a wall-associated kinase; wall associated kinase 5 (WAK5); FUNCTIONS IN: protein serine/threonine kinase activity, kinase activity; INVOLVED IN: protein amino acid phosphorylation; LOCATED IN: plasma membrane; CONTAINS InterPro DOMAIN/s: EGF-like calcium-binding (InterPro:IPR001881), EGF-like, type 3 (InterPro:IPR00…	wall associated kinase 5	encodes a wall-associated kinase	wall associated kinase 5 (WAK5); FUNCTIONS IN: protein serine/threonine kinase activity, kinase activity; INVOLVED IN: protein amino acid phosphorylation; LOCATED IN: plasma membrane; CONTAINS InterPro DOMAIN/s: EGF-like calcium-binding (InterPro:IPR001881), EGF-like, type 3 (InterPro:IPR000742), Serine-threonine/tyrosine-protein kinase (InterPro:IPR001245), Protein kinase-like domain (InterPro:I…	TCONS_00018793	2.41143	0.941106	0.748461	0.411426	Spipo30G0013100	5.18511	2.03527	1.42062	1.04264
miR169	TCONS_00033722	M5	Spipo27G0008300	PGP11	transport.ABC transporters and multidrug resistance systems	AT1G02520	(loc_os01g18670.1 : 1192.0) no description available & (at1g02520 : 1174.0) P-glycoprotein 11 (PGP11); FUNCTIONS IN: ATPase activity, coupled to transmembrane movement of substances; INVOLVED IN: transport, transmembrane transport; LOCATED IN: plasma membrane; EXPRESSED IN: callus; CONTAINS InterPro DOMAIN/s: ATPase, AAA+ type, core (InterPro:IPR003593), ABC transporter-like (InterPro:IPR003439),…	P-glycoprotein 11	Encodes an ATP-binding cassette (ABC) transporter. Expressed in the vascular tissue of primary stem.	P-glycoprotein 11 (PGP11); FUNCTIONS IN: ATPase activity, coupled to transmembrane movement of substances; INVOLVED IN: transport, transmembrane transport; LOCATED IN: plasma membrane; EXPRESSED IN: callus; CONTAINS InterPro DOMAIN/s: ATPase, AAA+ type, core (InterPro:IPR003593), ABC transporter-like (InterPro:IPR003439), ABC transporter, transmembrane domain, type 1 (InterPro:IPR011527), ABC tra…	TCONS_00033722	2.68257	2.28096	1.62293	2.34767	Spipo27G0008300	3.70111	2.10064	1.30685	2.43883
miR171	TCONS_00033722	M5	Spipo0G0147700	SVL1	lipid metabolism.lipid degradation.lysophospholipases.glycerophosphodiester phosphodiesterase	AT5G55480	(loc_os02g37590.1 : 621.0) no description available & (at5g55480 : 576.0) Glycerophosphoryl diester phosphodiesterase-like protein involved in cell wall cellulose accumulation and pectin linking. Impacts root hair, trichome and epidermal cell development.; SHV3-like 1 (SVL1); FUNCTIONS IN: phosphoric diester hydrolase activity, glycerophosphodiester phosphodiesterase activity; INVOLVED IN: tricho…	SHV3-like 1	Glycerophosphoryl diester phosphodiesterase-like protein involved in cell wall cellulose accumulation and pectin linking. Impacts root hair, trichome and epidermal cell development.	SHV3-like 1 (SVL1); FUNCTIONS IN: phosphoric diester hydrolase activity, glycerophosphodiester phosphodiesterase activity; INVOLVED IN: trichome differentiation, cell wall pectin metabolic process, glycerol metabolic process, guard cell morphogenesis, plant-type cell wall cellulose metabolic process; LOCATED IN: anchored to plasma membrane, plasma membrane, anchored to membrane; EXPRESSED IN: 30 …	TCONS_00033722	2.68257	2.28096	1.62293	2.34767	Spipo0G0147700	6.37924	5.64397	5.21987	5.70852
miR393	TCONS_00045512	M5	Spipo13G0022900	AFB2	hormone metabolism.auxin.signal transduction	AT3G26810	(loc_os04g32460.2 : 814.0) no description available & (at3g26810 : 784.0) auxin signaling F-box 2 (AFB2); FUNCTIONS IN: ubiquitin-protein ligase activity, auxin binding; INVOLVED IN: stamen development, pollen maturation, response to molecule of bacterial origin; LOCATED IN: plasma membrane; EXPRESSED IN: 26 plant structures; EXPRESSED DURING: 14 growth stages; CONTAINS InterPro DOMAIN/s: F-box d…	auxin signaling F-box 2		auxin signaling F-box 2 (AFB2); FUNCTIONS IN: ubiquitin-protein ligase activity, auxin binding; INVOLVED IN: stamen development, pollen maturation, response to molecule of bacterial origin; LOCATED IN: plasma membrane; EXPRESSED IN: 26 plant structures; EXPRESSED DURING: 14 growth stages; CONTAINS InterPro DOMAIN/s: F-box domain, cyclin-like (InterPro:IPR001810); BEST Arabidopsis thaliana protein…	TCONS_00045512	2.79077	1.40054	0.475085	2.46467	Spipo13G0022900	5.99686	5.40518	4.52105	5.62804
miR393	TCONS_00033722	M5	Spipo13G0022900	AFB2	hormone metabolism.auxin.signal transduction	AT3G26810	(loc_os04g32460.2 : 814.0) no description available & (at3g26810 : 784.0) auxin signaling F-box 2 (AFB2); FUNCTIONS IN: ubiquitin-protein ligase activity, auxin binding; INVOLVED IN: stamen development, pollen maturation, response to molecule of bacterial origin; LOCATED IN: plasma membrane; EXPRESSED IN: 26 plant structures; EXPRESSED DURING: 14 growth stages; CONTAINS InterPro DOMAIN/s: F-box d…	auxin signaling F-box 2		auxin signaling F-box 2 (AFB2); FUNCTIONS IN: ubiquitin-protein ligase activity, auxin binding; INVOLVED IN: stamen development, pollen maturation, response to molecule of bacterial origin; LOCATED IN: plasma membrane; EXPRESSED IN: 26 plant structures; EXPRESSED DURING: 14 growth stages; CONTAINS InterPro DOMAIN/s: F-box domain, cyclin-like (InterPro:IPR001810); BEST Arabidopsis thaliana protein…	TCONS_00033722	2.68257	2.28096	1.62293	2.34767	Spipo13G0022900	5.99686	5.40518	4.52105	5.62804
miR397	TCONS_00033722	M5	Spipo1G0026900	PGP1	transport.ABC transporters and multidrug resistance systems	AT2G36910	(at2g36910 : 1837.0) Belongs to the family of ATP-binding cassette (ABC) transporters. Also known as AtMDR1.Possibly regulates auxin-dependent responses by influencing basipetal auxin transport in the root. Exerts nonredundant, partially overlapping functions with the ABC transporter encoded by AT3G28860. PGP1 mediates cellular efflux of IAA and interacts with PIN genes that may confer an acceler…	ATP binding cassette subfamily B1	Belongs to the family of ATP-binding cassette (ABC) transporters. Also known as AtMDR1.Possibly regulates auxin-dependent responses by influencing basipetal auxin transport in the root. Exerts nonredundant, partially overlapping functions with the ABC transporter encoded by AT3G28860. PGP1 mediates cellular efflux of IAA and interacts with PIN genes that may confer an accelerated vectoral compone…	ATP binding cassette subfamily B1 (ABCB1); FUNCTIONS IN: ATPase activity, coupled to transmembrane movement of substances, calmodulin binding, auxin efflux transmembrane transporter activity; INVOLVED IN: in 10 processes; LOCATED IN: plasma membrane; EXPRESSED IN: 26 plant structures; EXPRESSED DURING: 13 growth stages; CONTAINS InterPro DOMAIN/s: ATPase, AAA+ type, core (InterPro:IPR003593), ABC…	TCONS_00033722	2.68257	2.28096	1.62293	2.34767	Spipo1G0026900	6.07684	5.11041	4.57416	5.68401
miR398	TCONS_00033722	M5	Spipo15G0027400	PIN1	hormone metabolism.auxin.signal transduction	AT1G73590	(loc_os02g50960.1 : 796.0) no description available & (at1g73590 : 739.0) Encodes an auxin efflux carrier involved in shoot and root development. It is involved in the maintenance of embryonic auxin gradients. Loss of function severely affects organ initiation, pin1 mutants are characterised by an inflorescence meristem that does not initiate any flowers, resulting in the formation of a naked inf…	Auxin efflux carrier family protein	Encodes an auxin efflux carrier involved in shoot and root development. It is involved in the maintenance of embryonic auxin gradients. Loss of function severely affects organ initiation, pin1 mutants are characterised by an inflorescence meristem that does not initiate any flowers, resulting in the formation of a naked inflorescence stem. PIN1 is involved in the determination of leaf shape by ac…	PIN-FORMED 1 (PIN1); FUNCTIONS IN: transporter activity; INVOLVED IN: in 14 processes; LOCATED IN: apical part of cell, plasma membrane, membrane, basal plasma membrane, cytoplasm; EXPRESSED IN: 25 plant structures; EXPRESSED DURING: 13 growth stages; CONTAINS InterPro DOMAIN/s: Auxin efflux carrier, subgroup (InterPro:IPR014024), Auxin efflux carrier (InterPro:IPR004776); BEST Arabidopsis thalia…	TCONS_00033722	2.68257	2.28096	1.62293	2.34767	Spipo15G0027400	7.98088	7.00522	6.49876	7.18961
miR398	TCONS_00033722	M5	Spipo3G0093700	IAA4	RNA.regulation of transcription.Aux/IAA family	AT5G43700	(loc_os12g40900.1 : 163.0) no description available & (at5g43700 : 162.0) Auxin inducible protein similar to transcription factors.; AUXIN INDUCIBLE 2-11 (ATAUX2-11); CONTAINS InterPro DOMAIN/s: Aux/IAA-ARF-dimerisation (InterPro:IPR011525), AUX/IAA protein (InterPro:IPR003311); BEST Arabidopsis thaliana protein match is: AUX/IAA transcriptional regulator family protein (TAIR:AT1G04240.1)	AUX/IAA transcriptional regulator family protein	Auxin inducible protein similar to transcription factors.	AUXIN INDUCIBLE 2-11 (ATAUX2-11); CONTAINS InterPro DOMAIN/s: Aux/IAA-ARF-dimerisation (InterPro:IPR011525), AUX/IAA protein (InterPro:IPR003311); BEST Arabidopsis thaliana protein match is: AUX/IAA transcriptional regulator family protein (TAIR:AT1G04240.1); Has 1807 Blast hits to 1807 proteins in 277 species: Archae - 0; Bacteria - 0; Metazoa - 736; Fungi - 347; Plants - 385; Viruses - 0; Other…	TCONS_00033722	2.68257	2.28096	1.62293	2.34767	Spipo3G0093700	5.41566	4.04422	3.56633	4.73942
